# Supplementary material for: Deciphering driver regulators of cell fate decisions from single-cell transcriptomics data with CEFCON
Source: Nat Commun. 2023 Dec 20;14:8459. doi: 10.1038/s41467-023-44103-3 (PMC10733330; doi:10.1038/s41467-023-44103-3)
Supplement: Supplementary file 4 — Source Data [file 41467_2023_44103_MOESM4_ESM.xlsx]

## Sheet: Figure3a-b
Figure3a-b:Performance evaluation on cell-lineage-specific GRN construction
Method	Benchmarking dataset	AUPRC	EPR
CEFCON	hESC	0.206197	1.88671
CEFCON	hESC	0.208413	1.88964
CEFCON	hESC	0.200038	1.87499
CEFCON	hESC	0.215114	1.87499
CEFCON	hESC	0.198589	1.86034
CEFCON	hESC	0.206983	1.93358
CEFCON	hESC	0.212893	1.93358
CEFCON	hESC	0.182633	1.85741
CEFCON	hESC	0.202648	1.93651
CEFCON	hESC	0.206423	1.91015
CEFCON	hESC	0.211961	1.88964
CEFCON	hESC	0.199875	1.80468
CEFCON	hESC	0.201039	1.88671
CEFCON	hESC	0.205719	1.87792
CEFCON	hESC	0.181458	1.8164
CEFCON	hESC	0.20386	1.77831
CEFCON	hESC	0.192789	1.85741
CEFCON	hESC	0.203065	1.8164
CEFCON	hESC	0.187652	1.87499
CEFCON	hESC	0.216407	1.91015
DeepSEM	hESC	0.12862	1.42968
DeepSEM	hESC	0.130185	1.42382
DeepSEM	hESC	0.12854	1.42968
DeepSEM	hESC	0.13146	1.4121
DeepSEM	hESC	0.126158	1.40624
DeepSEM	hESC	0.123871	1.42382
DeepSEM	hESC	0.13168	1.42968
DeepSEM	hESC	0.129278	1.4121
DeepSEM	hESC	0.129335	1.42968
DeepSEM	hESC	0.127989	1.43261
GRNBoost2	hESC	0.0850374	1.14257
GRNBoost2	hESC	0.0843038	1.11621
GRNBoost2	hESC	0.0836171	1.11914
GRNBoost2	hESC	0.0849495	1.14843
GRNBoost2	hESC	0.0848987	1.06054
GRNBoost2	hESC	0.0830032	1.13378
GRNBoost2	hESC	0.0841271	1.12792
GRNBoost2	hESC	0.0841426	1.11328
GRNBoost2	hESC	0.0831075	1.13378
GRNBoost2	hESC	0.0848934	1.13671
GRNBoost2	hESC	0.0841447	1.13964
GRNBoost2	hESC	0.08384	1.11035
GRNBoost2	hESC	0.0840621	1.12206
GRNBoost2	hESC	0.0836956	1.10449
GRNBoost2	hESC	0.0833186	1.0957
GRNBoost2	hESC	0.0851548	1.16601
GRNBoost2	hESC	0.0840914	1.09277
GRNBoost2	hESC	0.0836165	1.12792
GRNBoost2	hESC	0.0834921	1.11328
GRNBoost2	hESC	0.084109	1.12206
NetREX	hESC	0.194625	1.96288
NetREX	hESC	0.19209	2.0039
NetREX	hESC	0.191815	1.97167
NetREX	hESC	0.190481	2.00976
NetREX	hESC	0.192203	1.98632
NetREX	hESC	0.195507	2.00683
NetREX	hESC	0.190336	1.95702
NetREX	hESC	0.194283	1.98339
NetREX	hESC	0.192214	1.98339
NetREX	hESC	0.195466	2.00976
NetREX	hESC	0.193974	1.96581
NetREX	hESC	0.191329	1.93065
NetREX	hESC	0.192001	1.98046
NetREX	hESC	0.192638	1.99218
NetREX	hESC	0.192124	1.98339
NetREX	hESC	0.192747	1.98046
NetREX	hESC	0.189937	1.95409
NetREX	hESC	0.190706	2.01269
NetREX	hESC	0.193307	1.98046
NetREX	hESC	0.189666	2.00976
Random	hESC	0.118688	1.60546
Random	hESC	0.117397	1.61132
Random	hESC	0.113491	1.57323
Random	hESC	0.115728	1.54394
Random	hESC	0.110409	1.48827
Random	hESC	0.112945	1.54394
Random	hESC	0.110357	1.48827
Random	hESC	0.11267	1.52929
Random	hESC	0.114644	1.56445
Random	hESC	0.114649	1.5205
Random	hESC	0.116603	1.57909
Random	hESC	0.113076	1.52929
Random	hESC	0.113869	1.61718
Random	hESC	0.114031	1.57616
Random	hESC	0.110209	1.5498
Random	hESC	0.111774	1.56445
Random	hESC	0.112381	1.52929
Random	hESC	0.110944	1.4912
Random	hESC	0.11504	1.58495
Random	hESC	0.112761	1.51757
SCINET	hESC	0.123736	1.75194
CEFCON	hHep	0.523644	1.45889
CEFCON	hHep	0.533138	1.44318
CEFCON	hHep	0.535772	1.46517
CEFCON	hHep	0.518347	1.43794
CEFCON	hHep	0.517346	1.46203
CEFCON	hHep	0.482947	1.4547
CEFCON	hHep	0.531004	1.44737
CEFCON	hHep	0.502046	1.45365
CEFCON	hHep	0.535098	1.45156
CEFCON	hHep	0.528795	1.44213
CEFCON	hHep	0.493159	1.44527
CEFCON	hHep	0.495917	1.4348
CEFCON	hHep	0.522298	1.44527
CEFCON	hHep	0.500578	1.4547
CEFCON	hHep	0.502647	1.44422
CEFCON	hHep	0.522895	1.45679
CEFCON	hHep	0.492993	1.4526
CEFCON	hHep	0.509956	1.42956
CEFCON	hHep	0.497292	1.45156
CEFCON	hHep	0.525194	1.46622
DeepSEM	hHep	0.262787	0.834697
DeepSEM	hHep	0.261546	0.834697
DeepSEM	hHep	0.263837	0.834697
DeepSEM	hHep	0.26114	0.834697
DeepSEM	hHep	0.263554	0.834697
DeepSEM	hHep	0.261056	0.834697
DeepSEM	hHep	0.264424	0.834697
DeepSEM	hHep	0.264153	0.834697
DeepSEM	hHep	0.263779	0.834697
DeepSEM	hHep	0.257938	0.834697
GRNBoost2	hHep	0.0909606	1.17402
GRNBoost2	hHep	0.0920779	1.19916
GRNBoost2	hHep	0.0879654	1.1824
GRNBoost2	hHep	0.0896432	1.19601
GRNBoost2	hHep	0.0914357	1.19811
GRNBoost2	hHep	0.0896289	1.19497
GRNBoost2	hHep	0.0882287	1.1803
GRNBoost2	hHep	0.0889493	1.17926
GRNBoost2	hHep	0.0912164	1.1803
GRNBoost2	hHep	0.0912649	1.18659
GRNBoost2	hHep	0.0915741	1.19078
GRNBoost2	hHep	0.0884313	1.18868
GRNBoost2	hHep	0.0906571	1.19706
GRNBoost2	hHep	0.0920104	1.18764
GRNBoost2	hHep	0.0900554	1.19078
GRNBoost2	hHep	0.0903335	1.18868
GRNBoost2	hHep	0.0892284	1.16878
GRNBoost2	hHep	0.0904643	1.18135
GRNBoost2	hHep	0.0908843	1.18449
GRNBoost2	hHep	0.0927071	1.17821
NetREX	hHep	0.331954	1.50287
NetREX	hHep	0.320542	1.50916
NetREX	hHep	0.313693	1.52068
NetREX	hHep	0.317794	1.51544
NetREX	hHep	0.321747	1.50392
NetREX	hHep	0.313965	1.50287
NetREX	hHep	0.312959	1.51125
NetREX	hHep	0.32839	1.5102
NetREX	hHep	0.326274	1.5123
NetREX	hHep	0.31124	1.51335
NetREX	hHep	0.321956	1.51649
NetREX	hHep	0.314327	1.50706
NetREX	hHep	0.320779	1.50706
NetREX	hHep	0.324764	1.51439
NetREX	hHep	0.322076	1.51753
NetREX	hHep	0.316844	1.50916
NetREX	hHep	0.31419	1.51125
NetREX	hHep	0.313898	1.52172
NetREX	hHep	0.3218	1.5102
NetREX	hHep	0.314864	1.51335
Random	hHep	0.213937	1.40757
Random	hHep	0.204385	1.41071
Random	hHep	0.202825	1.40966
Random	hHep	0.213119	1.40547
Random	hHep	0.207428	1.41071
Random	hHep	0.210374	1.39291
Random	hHep	0.206526	1.40862
Random	hHep	0.20176	1.41071
Random	hHep	0.208599	1.4149
Random	hHep	0.20177	1.40652
Random	hHep	0.202439	1.39919
Random	hHep	0.214179	1.40443
Random	hHep	0.199993	1.39291
Random	hHep	0.198736	1.40862
Random	hHep	0.206283	1.40024
Random	hHep	0.206371	1.40547
Random	hHep	0.2168	1.40338
Random	hHep	0.214126	1.3971
Random	hHep	0.211212	1.42118
Random	hHep	0.207226	1.40443
SCINET	hHep	0.186553	1.00436
CEFCON	mDC	0.207959	1.72107
CEFCON	mDC	0.201258	1.59814
CEFCON	mDC	0.195583	1.59814
CEFCON	mDC	0.210811	1.59814
CEFCON	mDC	0.193921	1.59814
CEFCON	mDC	0.196935	1.59814
CEFCON	mDC	0.203369	1.59814
CEFCON	mDC	0.198656	1.59814
CEFCON	mDC	0.193161	1.59814
CEFCON	mDC	0.196304	1.63912
CEFCON	mDC	0.201695	1.59814
CEFCON	mDC	0.209089	1.55716
CEFCON	mDC	0.197766	1.6801
CEFCON	mDC	0.207648	1.59814
CEFCON	mDC	0.180485	1.59814
CEFCON	mDC	0.182842	1.55716
CEFCON	mDC	0.200559	1.63912
CEFCON	mDC	0.186733	1.59814
CEFCON	mDC	0.190451	1.55716
CEFCON	mDC	0.200605	1.63912
DeepSEM	mDC	0.0263066	0.163912
DeepSEM	mDC	0.0265172	0.20489
DeepSEM	mDC	0.0278253	0.245868
DeepSEM	mDC	0.0258457	0.163912
DeepSEM	mDC	0.0266038	0.163912
DeepSEM	mDC	0.0266391	0.163912
DeepSEM	mDC	0.0255537	0.0819559
DeepSEM	mDC	0.0258429	0.122934
DeepSEM	mDC	0.027073	0.20489
DeepSEM	mDC	0.027972	0.245868
GRNBoost2	mDC	0.0174774	0.491736
GRNBoost2	mDC	0.0173393	0.40978
GRNBoost2	mDC	0.0175679	0.40978
GRNBoost2	mDC	0.0173185	0.40978
GRNBoost2	mDC	0.0170666	0.368802
GRNBoost2	mDC	0.017609	0.532713
GRNBoost2	mDC	0.017174	0.450758
GRNBoost2	mDC	0.0181364	0.450758
GRNBoost2	mDC	0.0171342	0.286846
GRNBoost2	mDC	0.0180364	0.491736
GRNBoost2	mDC	0.0174346	0.491736
GRNBoost2	mDC	0.0179452	0.450758
GRNBoost2	mDC	0.0173765	0.450758
GRNBoost2	mDC	0.0171346	0.40978
GRNBoost2	mDC	0.0173679	0.532713
GRNBoost2	mDC	0.0171893	0.450758
GRNBoost2	mDC	0.017462	0.491736
GRNBoost2	mDC	0.0174491	0.491736
GRNBoost2	mDC	0.0171389	0.491736
GRNBoost2	mDC	0.017467	0.40978
NetREX	mDC	0.0342184	1.18836
NetREX	mDC	0.0349487	1.22934
NetREX	mDC	0.033724	1.1064
NetREX	mDC	0.0345083	1.22934
NetREX	mDC	0.0345677	1.22934
NetREX	mDC	0.0339356	1.14738
NetREX	mDC	0.0359959	1.35227
NetREX	mDC	0.0349142	1.27032
NetREX	mDC	0.0370979	1.39325
NetREX	mDC	0.0332907	1.18836
NetREX	mDC	0.03277	1.14738
NetREX	mDC	0.0352325	1.27032
NetREX	mDC	0.0333926	1.14738
NetREX	mDC	0.0346164	1.31129
NetREX	mDC	0.0341404	1.22934
NetREX	mDC	0.0365673	1.35227
NetREX	mDC	0.0363254	1.22934
NetREX	mDC	0.0348202	1.27032
NetREX	mDC	0.0338211	1.27032
NetREX	mDC	0.0338844	1.27032
Random	mDC	0.0374254	0.942493
Random	mDC	0.0324206	0.860537
Random	mDC	0.0320616	0.737603
Random	mDC	0.0395982	1.1064
Random	mDC	0.0398211	1.1064
Random	mDC	0.0461414	0.983471
Random	mDC	0.0414364	1.02445
Random	mDC	0.0364522	0.901515
Random	mDC	0.0304902	0.819559
Random	mDC	0.0430973	1.06543
Random	mDC	0.0525149	0.819559
Random	mDC	0.0488649	0.983471
Random	mDC	0.0374095	0.737603
Random	mDC	0.0380956	0.778581
Random	mDC	0.0316043	0.778581
Random	mDC	0.0391933	1.02445
Random	mDC	0.0532533	0.901515
Random	mDC	0.0327956	0.819559
Random	mDC	0.0411343	1.1064
Random	mDC	0.0333447	0.778581
SCINET	mDC	0.0106952	0.245868
CEFCON	mESC	0.217163	1.16822
CEFCON	mESC	0.218146	1.16822
CEFCON	mESC	0.216345	1.16822
CEFCON	mESC	0.217038	1.16822
CEFCON	mESC	0.217975	1.16822
CEFCON	mESC	0.216264	1.16822
CEFCON	mESC	0.216776	1.16822
CEFCON	mESC	0.216656	1.16822
CEFCON	mESC	0.218111	1.16822
CEFCON	mESC	0.220129	1.16822
CEFCON	mESC	0.216084	1.16822
CEFCON	mESC	0.21715	1.16822
CEFCON	mESC	0.217522	1.16822
CEFCON	mESC	0.219033	1.16822
CEFCON	mESC	0.218215	1.16822
CEFCON	mESC	0.218327	1.16822
CEFCON	mESC	0.219064	1.16822
CEFCON	mESC	0.215798	1.16822
CEFCON	mESC	0.21667	1.16822
CEFCON	mESC	0.218915	1.16822
DeepSEM	mESC	0.196336	1.13958
DeepSEM	mESC	0.195504	1.13774
DeepSEM	mESC	0.192207	1.13669
DeepSEM	mESC	0.193006	1.13223
DeepSEM	mESC	0.195109	1.13302
DeepSEM	mESC	0.196866	1.13958
DeepSEM	mESC	0.19784	1.1409
DeepSEM	mESC	0.197934	1.13906
DeepSEM	mESC	0.196057	1.14037
DeepSEM	mESC	0.197597	1.13801
GRNBoost2	mESC	0.0784336	1.14668
GRNBoost2	mESC	0.0788603	1.14116
GRNBoost2	mESC	0.0787368	1.14458
GRNBoost2	mESC	0.0789035	1.14983
GRNBoost2	mESC	0.0790236	1.15771
GRNBoost2	mESC	0.0780493	1.14405
GRNBoost2	mESC	0.0786255	1.14642
GRNBoost2	mESC	0.0781927	1.15193
GRNBoost2	mESC	0.0783413	1.14563
GRNBoost2	mESC	0.0785279	1.14064
GRNBoost2	mESC	0.0787128	1.15693
GRNBoost2	mESC	0.0786636	1.14221
GRNBoost2	mESC	0.0788519	1.15062
GRNBoost2	mESC	0.078573	1.15167
GRNBoost2	mESC	0.0789519	1.14642
GRNBoost2	mESC	0.0784826	1.14563
GRNBoost2	mESC	0.078606	1.15325
GRNBoost2	mESC	0.0783458	1.13958
GRNBoost2	mESC	0.078627	1.14878
GRNBoost2	mESC	0.0789234	1.14799
NetREX	mESC	0.071135	1.25494
NetREX	mESC	0.070811	1.2573
NetREX	mESC	0.0707979	1.25677
NetREX	mESC	0.0708154	1.25073
NetREX	mESC	0.0698413	1.25283
NetREX	mESC	0.0707142	1.24705
NetREX	mESC	0.0703592	1.25599
NetREX	mESC	0.0706811	1.24521
NetREX	mESC	0.070861	1.2531
NetREX	mESC	0.0696915	1.25283
NetREX	mESC	0.0699103	1.25073
NetREX	mESC	0.0711274	1.25021
NetREX	mESC	0.0707052	1.24915
NetREX	mESC	0.0702093	1.25467
NetREX	mESC	0.0701573	1.24863
NetREX	mESC	0.070788	1.25888
NetREX	mESC	0.0706467	1.25494
NetREX	mESC	0.0698967	1.25126
NetREX	mESC	0.0715064	1.24994
NetREX	mESC	0.0703028	1.24942
Random	mESC	0.0787004	1.06759
Random	mESC	0.0781187	1.06759
Random	mESC	0.0808086	1.06759
Random	mESC	0.0808935	1.06759
Random	mESC	0.0787557	1.06759
Random	mESC	0.0775038	1.06759
Random	mESC	0.0782482	1.06759
Random	mESC	0.0785528	1.06759
Random	mESC	0.0798787	1.06759
Random	mESC	0.0806481	1.06759
Random	mESC	0.0788107	1.06759
Random	mESC	0.0783788	1.06759
Random	mESC	0.0797739	1.06759
Random	mESC	0.0790496	1.06759
Random	mESC	0.079977	1.06759
Random	mESC	0.0783122	1.06759
Random	mESC	0.0785986	1.06759
Random	mESC	0.0787853	1.06759
Random	mESC	0.0803058	1.06759
Random	mESC	0.08141	1.06759
SCINET	mESC	0.0598666	0.755957
CEFCON	mESC (TFinduced)	0.111043	2.16667
CEFCON	mESC (TFinduced)	0.116423	2.25926
CEFCON	mESC (TFinduced)	0.115259	2.2037
CEFCON	mESC (TFinduced)	0.117406	2.27778
CEFCON	mESC (TFinduced)	0.117072	2.23148
CEFCON	mESC (TFinduced)	0.113336	2.2037
CEFCON	mESC (TFinduced)	0.115974	2.23148
CEFCON	mESC (TFinduced)	0.114902	2.23148
CEFCON	mESC (TFinduced)	0.115133	2.22222
CEFCON	mESC (TFinduced)	0.120733	2.25926
CEFCON	mESC (TFinduced)	0.117429	2.26852
CEFCON	mESC (TFinduced)	0.113621	2.27778
CEFCON	mESC (TFinduced)	0.115578	2.27778
CEFCON	mESC (TFinduced)	0.119762	2.31481
CEFCON	mESC (TFinduced)	0.115235	2.22222
CEFCON	mESC (TFinduced)	0.110574	2.19444
CEFCON	mESC (TFinduced)	0.114862	2.22222
CEFCON	mESC (TFinduced)	0.110968	2.23148
CEFCON	mESC (TFinduced)	0.11723	2.26852
CEFCON	mESC (TFinduced)	0.116694	2.21296
DeepSEM	mESC (TFinduced)	0.0327581	2.01521
DeepSEM	mESC (TFinduced)	0.0327685	2.00561
DeepSEM	mESC (TFinduced)	0.0319243	1.95763
DeepSEM	mESC (TFinduced)	0.031924	1.96723
DeepSEM	mESC (TFinduced)	0.0323195	1.98642
DeepSEM	mESC (TFinduced)	0.033195	1.98642
DeepSEM	mESC (TFinduced)	0.033024	2.05359
DeepSEM	mESC (TFinduced)	0.0325866	2.00561
DeepSEM	mESC (TFinduced)	0.0325652	1.90005
DeepSEM	mESC (TFinduced)	0.0330399	2.044
GRNBoost2	mESC (TFinduced)	0.0450032	1.69853
GRNBoost2	mESC (TFinduced)	0.045509	1.65055
GRNBoost2	mESC (TFinduced)	0.0460027	1.71772
GRNBoost2	mESC (TFinduced)	0.0453317	1.69853
GRNBoost2	mESC (TFinduced)	0.0468405	1.81369
GRNBoost2	mESC (TFinduced)	0.0458	1.74651
GRNBoost2	mESC (TFinduced)	0.0461558	1.74651
GRNBoost2	mESC (TFinduced)	0.0461926	1.66015
GRNBoost2	mESC (TFinduced)	0.045285	1.67934
GRNBoost2	mESC (TFinduced)	0.048062	1.70813
GRNBoost2	mESC (TFinduced)	0.0453826	1.71772
GRNBoost2	mESC (TFinduced)	0.0455768	1.70813
GRNBoost2	mESC (TFinduced)	0.0477127	1.7849
GRNBoost2	mESC (TFinduced)	0.0454118	1.73692
GRNBoost2	mESC (TFinduced)	0.0465064	1.72732
GRNBoost2	mESC (TFinduced)	0.0450963	1.71772
GRNBoost2	mESC (TFinduced)	0.0457031	1.67934
GRNBoost2	mESC (TFinduced)	0.0474028	1.76571
GRNBoost2	mESC (TFinduced)	0.0456675	1.71772
GRNBoost2	mESC (TFinduced)	0.0472433	1.71772
NetREX	mESC (TFinduced)	0.0407567	0.921238
NetREX	mESC (TFinduced)	0.0422449	0.911641
NetREX	mESC (TFinduced)	0.0413681	0.873256
NetREX	mESC (TFinduced)	0.0411382	0.902045
NetREX	mESC (TFinduced)	0.0415476	0.902045
NetREX	mESC (TFinduced)	0.0417129	0.844468
NetREX	mESC (TFinduced)	0.0410078	0.825275
NetREX	mESC (TFinduced)	0.0421409	0.950026
NetREX	mESC (TFinduced)	0.0412186	0.892449
NetREX	mESC (TFinduced)	0.0411426	0.882853
NetREX	mESC (TFinduced)	0.0423462	0.94043
NetREX	mESC (TFinduced)	0.0410153	0.930834
NetREX	mESC (TFinduced)	0.0409942	0.854064
NetREX	mESC (TFinduced)	0.0414896	0.825275
NetREX	mESC (TFinduced)	0.0409526	0.892449
NetREX	mESC (TFinduced)	0.0404955	0.86366
NetREX	mESC (TFinduced)	0.0407213	0.854064
NetREX	mESC (TFinduced)	0.0409657	0.834872
NetREX	mESC (TFinduced)	0.04083	0.921238
NetREX	mESC (TFinduced)	0.0413797	0.844468
Random	mESC (TFinduced)	0.0367334	1.20912
Random	mESC (TFinduced)	0.0391144	1.38186
Random	mESC (TFinduced)	0.0376257	1.5354
Random	mESC (TFinduced)	0.0361644	1.30509
Random	mESC (TFinduced)	0.0358609	1.35307
Random	mESC (TFinduced)	0.0380401	1.36266
Random	mESC (TFinduced)	0.0372936	1.41065
Random	mESC (TFinduced)	0.0372194	1.30509
Random	mESC (TFinduced)	0.0382208	1.29549
Random	mESC (TFinduced)	0.0368136	1.33388
Random	mESC (TFinduced)	0.0384186	1.46822
Random	mESC (TFinduced)	0.0373944	1.45863
Random	mESC (TFinduced)	0.0362903	1.33388
Random	mESC (TFinduced)	0.0377594	1.38186
Random	mESC (TFinduced)	0.0358595	1.2763
Random	mESC (TFinduced)	0.0404268	1.47782
Random	mESC (TFinduced)	0.0376577	1.40105
Random	mESC (TFinduced)	0.0385019	1.37226
Random	mESC (TFinduced)	0.0396528	1.32428
Random	mESC (TFinduced)	0.0400468	1.42024
SCINET	mESC (TFinduced)	0.019643	1.06518
CEFCON	mESC (lofgof)	0.264642	2.186
CEFCON	mESC (lofgof)	0.267015	2.23604
CEFCON	mESC (lofgof)	0.266308	2.24131
CEFCON	mESC (lofgof)	0.2673	2.24921
CEFCON	mESC (lofgof)	0.265405	2.22288
CEFCON	mESC (lofgof)	0.266339	2.22024
CEFCON	mESC (lofgof)	0.26674	2.28872
CEFCON	mESC (lofgof)	0.259715	2.24921
CEFCON	mESC (lofgof)	0.263223	2.22288
CEFCON	mESC (lofgof)	0.271078	2.30716
CEFCON	mESC (lofgof)	0.26588	2.28872
CEFCON	mESC (lofgof)	0.265332	2.29399
CEFCON	mESC (lofgof)	0.259493	2.21761
CEFCON	mESC (lofgof)	0.266282	2.28345
CEFCON	mESC (lofgof)	0.265231	2.24131
CEFCON	mESC (lofgof)	0.267032	2.17547
CEFCON	mESC (lofgof)	0.262846	2.26502
CEFCON	mESC (lofgof)	0.264685	2.28345
CEFCON	mESC (lofgof)	0.261183	2.25975
CEFCON	mESC (lofgof)	0.266197	2.27028
DeepSEM	mESC (lofgof)	0.097426	1.80411
DeepSEM	mESC (lofgof)	0.0994757	1.79884
DeepSEM	mESC (lofgof)	0.09591	1.77514
DeepSEM	mESC (lofgof)	0.0947858	1.78041
DeepSEM	mESC (lofgof)	0.096826	1.77777
DeepSEM	mESC (lofgof)	0.101351	1.79621
DeepSEM	mESC (lofgof)	0.100616	1.82255
DeepSEM	mESC (lofgof)	0.0990431	1.80674
DeepSEM	mESC (lofgof)	0.100772	1.76724
DeepSEM	mESC (lofgof)	0.100705	1.79358
GRNBoost2	mESC (lofgof)	0.0506657	1.57234
GRNBoost2	mESC (lofgof)	0.051599	1.56707
GRNBoost2	mESC (lofgof)	0.0491782	1.5302
GRNBoost2	mESC (lofgof)	0.0522376	1.54864
GRNBoost2	mESC (lofgof)	0.0523175	1.56181
GRNBoost2	mESC (lofgof)	0.0517809	1.57234
GRNBoost2	mESC (lofgof)	0.052651	1.54337
GRNBoost2	mESC (lofgof)	0.0509884	1.57234
GRNBoost2	mESC (lofgof)	0.0496946	1.55391
GRNBoost2	mESC (lofgof)	0.0540947	1.56181
GRNBoost2	mESC (lofgof)	0.0524901	1.5223
GRNBoost2	mESC (lofgof)	0.05073	1.5302
GRNBoost2	mESC (lofgof)	0.0508994	1.50913
GRNBoost2	mESC (lofgof)	0.050289	1.55654
GRNBoost2	mESC (lofgof)	0.0514976	1.57498
GRNBoost2	mESC (lofgof)	0.0503586	1.51967
GRNBoost2	mESC (lofgof)	0.0507955	1.546
GRNBoost2	mESC (lofgof)	0.051474	1.55127
GRNBoost2	mESC (lofgof)	0.0515005	1.5381
GRNBoost2	mESC (lofgof)	0.0523898	1.60131
NetREX	mESC (lofgof)	0.0422763	1.77514
NetREX	mESC (lofgof)	0.0425931	1.77514
NetREX	mESC (lofgof)	0.0415877	1.73037
NetREX	mESC (lofgof)	0.0416249	1.7172
NetREX	mESC (lofgof)	0.0417821	1.74617
NetREX	mESC (lofgof)	0.0413443	1.7172
NetREX	mESC (lofgof)	0.0411211	1.66452
NetREX	mESC (lofgof)	0.0425033	1.76197
NetREX	mESC (lofgof)	0.0416924	1.69876
NetREX	mESC (lofgof)	0.0410433	1.71193
NetREX	mESC (lofgof)	0.0419309	1.74617
NetREX	mESC (lofgof)	0.0413364	1.7093
NetREX	mESC (lofgof)	0.0416394	1.68296
NetREX	mESC (lofgof)	0.0417546	1.72773
NetREX	mESC (lofgof)	0.0421633	1.7567
NetREX	mESC (lofgof)	0.0417789	1.7409
NetREX	mESC (lofgof)	0.0421703	1.7251
NetREX	mESC (lofgof)	0.0418581	1.7488
NetREX	mESC (lofgof)	0.0420404	1.7567
NetREX	mESC (lofgof)	0.0425689	1.76197
Random	mESC (lofgof)	0.0624207	1.80674
Random	mESC (lofgof)	0.062064	1.78304
Random	mESC (lofgof)	0.0629013	1.82255
Random	mESC (lofgof)	0.0624595	1.73827
Random	mESC (lofgof)	0.0599522	1.76987
Random	mESC (lofgof)	0.0587353	1.75407
Random	mESC (lofgof)	0.0616659	1.80938
Random	mESC (lofgof)	0.0600799	1.77777
Random	mESC (lofgof)	0.0598272	1.76987
Random	mESC (lofgof)	0.0621208	1.80674
Random	mESC (lofgof)	0.0615914	1.733
Random	mESC (lofgof)	0.0618164	1.7409
Random	mESC (lofgof)	0.0618141	1.77514
Random	mESC (lofgof)	0.0619541	1.80938
Random	mESC (lofgof)	0.0604414	1.7567
Random	mESC (lofgof)	0.061894	1.83045
Random	mESC (lofgof)	0.0617067	1.79621
Random	mESC (lofgof)	0.060823	1.76987
Random	mESC (lofgof)	0.0623182	1.76724
Random	mESC (lofgof)	0.0624064	1.70666
SCINET	mESC (lofgof)	0.0432595	2.18864
CEFCON	mHSC-E	0.542666	1.48779
CEFCON	mHSC-E	0.569752	1.49847
CEFCON	mHSC-E	0.551788	1.48842
CEFCON	mHSC-E	0.553549	1.48874
CEFCON	mHSC-E	0.558091	1.49721
CEFCON	mHSC-E	0.560735	1.49219
CEFCON	mHSC-E	0.553829	1.49721
CEFCON	mHSC-E	0.564194	1.49752
CEFCON	mHSC-E	0.56721	1.49313
CEFCON	mHSC-E	0.558649	1.49438
CEFCON	mHSC-E	0.557272	1.49438
CEFCON	mHSC-E	0.547196	1.4903
CEFCON	mHSC-E	0.556818	1.49219
CEFCON	mHSC-E	0.555687	1.49282
CEFCON	mHSC-E	0.558068	1.49658
CEFCON	mHSC-E	0.562739	1.49407
CEFCON	mHSC-E	0.550861	1.48717
CEFCON	mHSC-E	0.547941	1.49282
CEFCON	mHSC-E	0.563781	1.49752
CEFCON	mHSC-E	0.56407	1.49282
DeepSEM	mHSC-E	0.328437	1.24611
DeepSEM	mHSC-E	0.327686	1.24485
DeepSEM	mHSC-E	0.325897	1.24611
DeepSEM	mHSC-E	0.326841	1.24548
DeepSEM	mHSC-E	0.325727	1.24328
DeepSEM	mHSC-E	0.327804	1.24485
DeepSEM	mHSC-E	0.328904	1.24579
DeepSEM	mHSC-E	0.329524	1.24454
DeepSEM	mHSC-E	0.333282	1.24422
DeepSEM	mHSC-E	0.329298	1.24422
GRNBoost2	mHSC-E	0.0829328	1.25489
GRNBoost2	mHSC-E	0.0828368	1.24485
GRNBoost2	mHSC-E	0.082769	1.24611
GRNBoost2	mHSC-E	0.0828188	1.24579
GRNBoost2	mHSC-E	0.0828431	1.24485
GRNBoost2	mHSC-E	0.0824977	1.23889
GRNBoost2	mHSC-E	0.0827941	1.24736
GRNBoost2	mHSC-E	0.0830724	1.24642
GRNBoost2	mHSC-E	0.0827948	1.24705
GRNBoost2	mHSC-E	0.0827443	1.25176
GRNBoost2	mHSC-E	0.0828751	1.24454
GRNBoost2	mHSC-E	0.0829673	1.25019
GRNBoost2	mHSC-E	0.0828057	1.24799
GRNBoost2	mHSC-E	0.0830201	1.25301
GRNBoost2	mHSC-E	0.0828191	1.2414
GRNBoost2	mHSC-E	0.0829001	1.24516
GRNBoost2	mHSC-E	0.0829311	1.23983
GRNBoost2	mHSC-E	0.0827482	1.24359
GRNBoost2	mHSC-E	0.0827368	1.25144
GRNBoost2	mHSC-E	0.0826793	1.24391
NetREX	mHSC-E	0.307577	1.43318
NetREX	mHSC-E	0.307516	1.43286
NetREX	mHSC-E	0.311146	1.43789
NetREX	mHSC-E	0.312026	1.43004
NetREX	mHSC-E	0.310072	1.42721
NetREX	mHSC-E	0.310557	1.42565
NetREX	mHSC-E	0.311477	1.43098
NetREX	mHSC-E	0.311997	1.43506
NetREX	mHSC-E	0.313881	1.42973
NetREX	mHSC-E	0.310464	1.43224
NetREX	mHSC-E	0.313215	1.43035
NetREX	mHSC-E	0.310208	1.43726
NetREX	mHSC-E	0.307678	1.42659
NetREX	mHSC-E	0.310537	1.43192
NetREX	mHSC-E	0.313384	1.43475
NetREX	mHSC-E	0.309686	1.42533
NetREX	mHSC-E	0.307065	1.43475
NetREX	mHSC-E	0.309561	1.43035
NetREX	mHSC-E	0.311373	1.43286
NetREX	mHSC-E	0.310134	1.42721
Random	mHSC-E	0.257443	1.40148
Random	mHSC-E	0.257724	1.40148
Random	mHSC-E	0.261444	1.40085
Random	mHSC-E	0.259419	1.40053
Random	mHSC-E	0.25479	1.39802
Random	mHSC-E	0.257258	1.39645
Random	mHSC-E	0.257163	1.40305
Random	mHSC-E	0.257726	1.39928
Random	mHSC-E	0.260895	1.40399
Random	mHSC-E	0.257978	1.40148
Random	mHSC-E	0.256306	1.40148
Random	mHSC-E	0.25613	1.39897
Random	mHSC-E	0.258793	1.40148
Random	mHSC-E	0.258925	1.39991
Random	mHSC-E	0.257829	1.39645
Random	mHSC-E	0.261896	1.39865
Random	mHSC-E	0.255712	1.39426
Random	mHSC-E	0.256524	1.39991
Random	mHSC-E	0.258457	1.39865
Random	mHSC-E	0.254442	1.39708
SCINET	mHSC-E	0.0818356	0.485259
CEFCON	mHSC-GM	0.482983	1.38891
CEFCON	mHSC-GM	0.494101	1.38891
CEFCON	mHSC-GM	0.483411	1.38891
CEFCON	mHSC-GM	0.482367	1.38891
CEFCON	mHSC-GM	0.483036	1.38891
CEFCON	mHSC-GM	0.476083	1.38891
CEFCON	mHSC-GM	0.482022	1.38891
CEFCON	mHSC-GM	0.48106	1.38891
CEFCON	mHSC-GM	0.479368	1.38891
CEFCON	mHSC-GM	0.491842	1.38891
CEFCON	mHSC-GM	0.490298	1.38891
CEFCON	mHSC-GM	0.480129	1.38891
CEFCON	mHSC-GM	0.482016	1.38891
CEFCON	mHSC-GM	0.473218	1.38891
CEFCON	mHSC-GM	0.484468	1.38891
CEFCON	mHSC-GM	0.479347	1.38891
CEFCON	mHSC-GM	0.482424	1.38891
CEFCON	mHSC-GM	0.484925	1.38891
CEFCON	mHSC-GM	0.480301	1.38891
CEFCON	mHSC-GM	0.467508	1.38891
DeepSEM	mHSC-GM	0.42026	1.23334
DeepSEM	mHSC-GM	0.421364	1.23306
DeepSEM	mHSC-GM	0.419376	1.22437
DeepSEM	mHSC-GM	0.41843	1.23362
DeepSEM	mHSC-GM	0.418134	1.2311
DeepSEM	mHSC-GM	0.418493	1.22465
DeepSEM	mHSC-GM	0.418767	1.23586
DeepSEM	mHSC-GM	0.420983	1.24259
DeepSEM	mHSC-GM	0.420109	1.23278
DeepSEM	mHSC-GM	0.422385	1.2367
GRNBoost2	mHSC-GM	0.114914	1.18681
GRNBoost2	mHSC-GM	0.115297	1.1927
GRNBoost2	mHSC-GM	0.114669	1.17448
GRNBoost2	mHSC-GM	0.114764	1.18008
GRNBoost2	mHSC-GM	0.114369	1.17868
GRNBoost2	mHSC-GM	0.114847	1.18961
GRNBoost2	mHSC-GM	0.114727	1.18541
GRNBoost2	mHSC-GM	0.114607	1.18008
GRNBoost2	mHSC-GM	0.11434	1.17924
GRNBoost2	mHSC-GM	0.114256	1.18709
GRNBoost2	mHSC-GM	0.114887	1.19073
GRNBoost2	mHSC-GM	0.115014	1.19017
GRNBoost2	mHSC-GM	0.114585	1.19102
GRNBoost2	mHSC-GM	0.115245	1.18261
GRNBoost2	mHSC-GM	0.114971	1.1927
GRNBoost2	mHSC-GM	0.114913	1.18681
GRNBoost2	mHSC-GM	0.11503	1.18177
GRNBoost2	mHSC-GM	0.114188	1.17868
GRNBoost2	mHSC-GM	0.114737	1.18485
GRNBoost2	mHSC-GM	0.114509	1.17924
NetREX	mHSC-GM	0.298987	1.37686
NetREX	mHSC-GM	0.304335	1.38807
NetREX	mHSC-GM	0.302315	1.37293
NetREX	mHSC-GM	0.300527	1.38415
NetREX	mHSC-GM	0.301504	1.38106
NetREX	mHSC-GM	0.301358	1.3805
NetREX	mHSC-GM	0.304074	1.3819
NetREX	mHSC-GM	0.302298	1.38078
NetREX	mHSC-GM	0.302205	1.3777
NetREX	mHSC-GM	0.304842	1.38106
NetREX	mHSC-GM	0.30123	1.38022
NetREX	mHSC-GM	0.29878	1.37938
NetREX	mHSC-GM	0.303427	1.37405
NetREX	mHSC-GM	0.304819	1.3749
NetREX	mHSC-GM	0.300577	1.38555
NetREX	mHSC-GM	0.304948	1.37714
NetREX	mHSC-GM	0.30168	1.37938
NetREX	mHSC-GM	0.302353	1.37938
NetREX	mHSC-GM	0.302178	1.37854
NetREX	mHSC-GM	0.303624	1.37658
Random	mHSC-GM	0.253649	1.31659
Random	mHSC-GM	0.252014	1.31715
Random	mHSC-GM	0.251594	1.31323
Random	mHSC-GM	0.25297	1.3208
Random	mHSC-GM	0.253284	1.30902
Random	mHSC-GM	0.252124	1.31519
Random	mHSC-GM	0.252918	1.31771
Random	mHSC-GM	0.249735	1.31351
Random	mHSC-GM	0.248671	1.31435
Random	mHSC-GM	0.255285	1.31463
Random	mHSC-GM	0.252396	1.31435
Random	mHSC-GM	0.251359	1.30986
Random	mHSC-GM	0.252432	1.31491
Random	mHSC-GM	0.252203	1.31715
Random	mHSC-GM	0.253619	1.31351
Random	mHSC-GM	0.250593	1.31183
Random	mHSC-GM	0.252014	1.31155
Random	mHSC-GM	0.250144	1.31743
Random	mHSC-GM	0.248222	1.31043
Random	mHSC-GM	0.250401	1.31491
SCINET	mHSC-GM	0.108061	0.564254
CEFCON	mHSC-L	0.284986	1.41915
CEFCON	mHSC-L	0.28795	1.41867
CEFCON	mHSC-L	0.289128	1.41915
CEFCON	mHSC-L	0.284752	1.41963
CEFCON	mHSC-L	0.285191	1.41867
CEFCON	mHSC-L	0.285029	1.4182
CEFCON	mHSC-L	0.284966	1.41772
CEFCON	mHSC-L	0.28722	1.41724
CEFCON	mHSC-L	0.289083	1.41772
CEFCON	mHSC-L	0.285162	1.41724
CEFCON	mHSC-L	0.285216	1.41867
CEFCON	mHSC-L	0.28566	1.41724
CEFCON	mHSC-L	0.285443	1.4182
CEFCON	mHSC-L	0.285052	1.41867
CEFCON	mHSC-L	0.289056	1.41724
CEFCON	mHSC-L	0.288175	1.41915
CEFCON	mHSC-L	0.286099	1.41915
CEFCON	mHSC-L	0.291949	1.41677
CEFCON	mHSC-L	0.287555	1.41772
CEFCON	mHSC-L	0.287816	1.41772
DeepSEM	mHSC-L	0.236489	1.07937
DeepSEM	mHSC-L	0.236206	1.08319
DeepSEM	mHSC-L	0.23555	1.07556
DeepSEM	mHSC-L	0.241218	1.08271
DeepSEM	mHSC-L	0.236412	1.07509
DeepSEM	mHSC-L	0.231716	1.07032
DeepSEM	mHSC-L	0.242023	1.08843
DeepSEM	mHSC-L	0.243034	1.08843
DeepSEM	mHSC-L	0.236479	1.0789
DeepSEM	mHSC-L	0.236529	1.0789
GRNBoost2	mHSC-L	0.0953214	1.05031
GRNBoost2	mHSC-L	0.0962699	1.06984
GRNBoost2	mHSC-L	0.0954254	1.05793
GRNBoost2	mHSC-L	0.0956452	1.06413
GRNBoost2	mHSC-L	0.0954033	1.05602
GRNBoost2	mHSC-L	0.095396	1.05221
GRNBoost2	mHSC-L	0.0963361	1.06841
GRNBoost2	mHSC-L	0.0963967	1.06937
GRNBoost2	mHSC-L	0.0953096	1.05316
GRNBoost2	mHSC-L	0.0959165	1.07127
GRNBoost2	mHSC-L	0.0961014	1.05984
GRNBoost2	mHSC-L	0.0959859	1.06317
GRNBoost2	mHSC-L	0.0957285	1.05793
GRNBoost2	mHSC-L	0.095443	1.06365
GRNBoost2	mHSC-L	0.0951	1.06174
GRNBoost2	mHSC-L	0.0969613	1.07461
GRNBoost2	mHSC-L	0.0956857	1.06841
GRNBoost2	mHSC-L	0.0956209	1.07461
GRNBoost2	mHSC-L	0.0961494	1.06555
GRNBoost2	mHSC-L	0.0968419	1.08271
NetREX	mHSC-L	0.16012	1.40295
NetREX	mHSC-L	0.164078	1.40867
NetREX	mHSC-L	0.162996	1.40343
NetREX	mHSC-L	0.166337	1.41963
NetREX	mHSC-L	0.166564	1.4101
NetREX	mHSC-L	0.162564	1.4101
NetREX	mHSC-L	0.166154	1.40914
NetREX	mHSC-L	0.165145	1.41915
NetREX	mHSC-L	0.165363	1.41153
NetREX	mHSC-L	0.161505	1.41105
NetREX	mHSC-L	0.162468	1.40343
NetREX	mHSC-L	0.171905	1.40581
NetREX	mHSC-L	0.16264	1.40914
NetREX	mHSC-L	0.166916	1.40771
NetREX	mHSC-L	0.167999	1.4201
NetREX	mHSC-L	0.160829	1.4101
NetREX	mHSC-L	0.166634	1.40533
NetREX	mHSC-L	0.166353	1.40724
NetREX	mHSC-L	0.167336	1.40914
NetREX	mHSC-L	0.166505	1.41057
Random	mHSC-L	0.135825	1.37293
Random	mHSC-L	0.134514	1.36864
Random	mHSC-L	0.135662	1.37245
Random	mHSC-L	0.134202	1.37007
Random	mHSC-L	0.136873	1.36911
Random	mHSC-L	0.138915	1.37197
Random	mHSC-L	0.134371	1.36816
Random	mHSC-L	0.136312	1.36864
Random	mHSC-L	0.139013	1.37007
Random	mHSC-L	0.131197	1.36625
Random	mHSC-L	0.140058	1.36911
Random	mHSC-L	0.134695	1.37388
Random	mHSC-L	0.135619	1.37007
Random	mHSC-L	0.135927	1.37007
Random	mHSC-L	0.133562	1.37197
Random	mHSC-L	0.136651	1.36625
Random	mHSC-L	0.138147	1.36721
Random	mHSC-L	0.134863	1.37388
Random	mHSC-L	0.138096	1.36816
Random	mHSC-L	0.134344	1.36721
SCINET	mHSC-L	0.091464	0.927357
CellOracle	hESC	0.0373763	1.34765
CellOracle	hHep	0.134262	0.95723
CellOracle	mDC	0.03492	0.532713
CellOracle	mESC	0.0533211	0.834521
CellOracle	mESC (TFinduced)	0.030012	1.46296
CellOracle	mESC (lofgof)	0.0251054	1.53547
CellOracle	mHSC-E	0.149908	1.02074
CellOracle	mHSC-GM	0.177341	1.00237
CellOracle	mHSC-L	0.0968734	1.13847

## Sheet: Figure3c
Figure3c: R^2 values of the degree distribution and clustering coefficients
Constructed GRN byCEFCON
	Dataset	R^2	Clustering coefficient
	hESC	0.7294	0.4935
	hHep	0.7746	0.3541
	mESC	0.7821	0.6088
	mDC	0.682	0.6165
	mHSC-E	0.7685	0.5065
	mHSC-GM	0.7925	0.5309
	mHSC-L	0.7225	0.5342
Randomized GRN derived from prior gene interaction network
	Dataset	R^2	Clustering coefficient
	hESC	0.6481	0.23
	hHep	0.7459	0.1656
	mESC	0.6592	0.1487
	mDC	0.7385	0.1601
	mHSC-E	0.6705	0.1927
	mHSC-GM	0.6801	0.2043
	mHSC-L	0.6885	0.1947

## Sheet: Figure3d
Figure3d: Degree distribution of the constructed GRN on the hESC dataset
log k	log P(k)
1.60944	-2.34203
1.09861	-2.38909
1.38629	-2.41349
1.79176	-2.45123
0.693147	-2.49045
0	-2.58843
1.94591	-2.74749
2.07944	-2.74749
2.30259	-3.19702
2.19722	-3.19702
2.3979	-3.40674
2.70805	-3.8122
2.48491	-3.8122
2.56495	-4.03535
2.63906	-4.32303
2.77259	-4.50535
2.99573	-4.61071
2.89037	-4.86202
2.83321	-4.86202
2.94444	-5.01618
3.2581	-5.1985
3.29584	-5.1985
3.49651	-5.42164
3.17805	-5.42164
3.91202	-5.42164
3.04452	-5.42164
3.43399	-5.42164
3.09104	-5.70932
4.04305	-5.70932
3.4012	-5.70932
3.3322	-5.70932
3.61092	-5.70932
3.52636	-5.70932
3.13549	-6.11479
4.30407	-6.11479
3.73767	-6.11479
4.23411	-6.11479
3.66356	-6.11479
3.95124	-6.11479
3.85015	-6.11479
3.80666	-6.11479
3.63759	-6.11479
3.3673	-6.11479
4.89784	-6.80793
6.46303	-6.80793
3.98898	-6.80793
4.33073	-6.80793
4.45435	-6.80793
4.07754	-6.80793
4.2485	-6.80793
5.65948	-6.80793
3.68888	-6.80793
5.67675	-6.80793
3.89182	-6.80793
4.11087	-6.80793
4.26268	-6.80793
3.97029	-6.80793
4.21951	-6.80793
4.95583	-6.80793
6.36819	-6.80793
3.55535	-6.80793
4.81218	-6.80793
4.52179	-6.80793
6.56526	-6.80793
4.96284	-6.80793
4.86753	-6.80793
5.95064	-6.80793
5.10595	-6.80793
5.11799	-6.80793
5.35659	-6.80793
5.26269	-6.80793
4.18965	-6.80793
4.46591	-6.80793
3.82864	-6.80793
6.38182	-6.80793
4.80402	-6.80793
5.93754	-6.80793
5.22036	-6.80793
4.00733	-6.80793
3.21888	-6.80793
6.03309	-6.80793

## Sheet: Figure4a-h
Figure4a: Performance evaluation on driver regulator identification.
Figure4a-d: On the mESC dataset							Figure4e-h: On the hESC dataset
	Method	Ground-truth gene set	Rank cutoff	Precision				Method	Ground-truth gene set	Rank cutoff	Precision
	ANANSE	GO_CellFateCommitment	1	1				ANANSE	GO_CellFateCommitment	1	0
	ANANSE	GO_CellFateCommitment	1	1				ANANSE	GO_CellFateCommitment	1	0
	ANANSE	GO_CellFateCommitment	1	1				ANANSE	GO_CellFateCommitment	1	0
	ANANSE	GO_CellFateCommitment	1	1				ANANSE	GO_CellFateCommitment	1	0
	ANANSE	GO_CellFateCommitment	1	1				ANANSE	GO_CellFateCommitment	1	1
	ANANSE	GO_CellFateCommitment	1	1				ANANSE	GO_CellFateCommitment	1	0
	ANANSE	GO_CellFateCommitment	1	1				ANANSE	GO_CellFateCommitment	1	0
	ANANSE	GO_CellFateCommitment	1	1				ANANSE	GO_CellFateCommitment	1	0
	ANANSE	GO_CellFateCommitment	1	1				ANANSE	GO_CellFateCommitment	1	0
	ANANSE	GO_CellFateCommitment	1	1				ANANSE	GO_CellFateCommitment	1	0
	ANANSE	GO_CellFateCommitment	1	1				ANANSE	GO_CellFateCommitment	1	0
	ANANSE	GO_CellFateCommitment	1	1				ANANSE	GO_CellFateCommitment	1	0
	ANANSE	GO_CellFateCommitment	1	1				ANANSE	GO_CellFateCommitment	1	0
	ANANSE	GO_CellFateCommitment	1	1				ANANSE	GO_CellFateCommitment	1	1
	ANANSE	GO_CellFateCommitment	1	1				ANANSE	GO_CellFateCommitment	1	0
	ANANSE	GO_CellFateCommitment	1	1				ANANSE	GO_CellFateCommitment	1	0
	ANANSE	GO_CellFateCommitment	1	1				ANANSE	GO_CellFateCommitment	1	0
	ANANSE	GO_CellFateCommitment	1	1				ANANSE	GO_CellFateCommitment	1	0
	ANANSE	GO_CellFateCommitment	1	1				ANANSE	GO_CellFateCommitment	1	0
	ANANSE	GO_CellFateCommitment	1	1				ANANSE	GO_CellFateCommitment	1	0
	CEFCON	GO_CellFateCommitment	1	1				CEFCON	GO_CellFateCommitment	1	1
	CEFCON	GO_CellFateCommitment	1	1				CEFCON	GO_CellFateCommitment	1	1
	CEFCON	GO_CellFateCommitment	1	1				CEFCON	GO_CellFateCommitment	1	1
	CEFCON	GO_CellFateCommitment	1	1				CEFCON	GO_CellFateCommitment	1	1
	CEFCON	GO_CellFateCommitment	1	1				CEFCON	GO_CellFateCommitment	1	1
	CEFCON	GO_CellFateCommitment	1	1				CEFCON	GO_CellFateCommitment	1	1
	CEFCON	GO_CellFateCommitment	1	1				CEFCON	GO_CellFateCommitment	1	1
	CEFCON	GO_CellFateCommitment	1	1				CEFCON	GO_CellFateCommitment	1	1
	CEFCON	GO_CellFateCommitment	1	1				CEFCON	GO_CellFateCommitment	1	1
	CEFCON	GO_CellFateCommitment	1	1				CEFCON	GO_CellFateCommitment	1	1
	CEFCON	GO_CellFateCommitment	1	1				CEFCON	GO_CellFateCommitment	1	1
	CEFCON	GO_CellFateCommitment	1	1				CEFCON	GO_CellFateCommitment	1	1
	CEFCON	GO_CellFateCommitment	1	1				CEFCON	GO_CellFateCommitment	1	1
	CEFCON	GO_CellFateCommitment	1	1				CEFCON	GO_CellFateCommitment	1	1
	CEFCON	GO_CellFateCommitment	1	1				CEFCON	GO_CellFateCommitment	1	1
	CEFCON	GO_CellFateCommitment	1	1				CEFCON	GO_CellFateCommitment	1	0
	CEFCON	GO_CellFateCommitment	1	1				CEFCON	GO_CellFateCommitment	1	1
	CEFCON	GO_CellFateCommitment	1	1				CEFCON	GO_CellFateCommitment	1	1
	CEFCON	GO_CellFateCommitment	1	1				CEFCON	GO_CellFateCommitment	1	1
	CEFCON	GO_CellFateCommitment	1	1				CEFCON	GO_CellFateCommitment	1	1
	SCENIC	GO_CellFateCommitment	1	0				SCENIC	GO_CellFateCommitment	1	1
	SCENIC	GO_CellFateCommitment	1	0				SCENIC	GO_CellFateCommitment	1	1
	SCENIC	GO_CellFateCommitment	1	0				SCENIC	GO_CellFateCommitment	1	1
	SCENIC	GO_CellFateCommitment	1	0				SCENIC	GO_CellFateCommitment	1	1
	SCENIC	GO_CellFateCommitment	1	0				SCENIC	GO_CellFateCommitment	1	1
	SCENIC	GO_CellFateCommitment	1	0				SCENIC	GO_CellFateCommitment	1	1
	SCENIC	GO_CellFateCommitment	1	0				SCENIC	GO_CellFateCommitment	1	1
	SCENIC	GO_CellFateCommitment	1	0				SCENIC	GO_CellFateCommitment	1	1
	SCENIC	GO_CellFateCommitment	1	0				SCENIC	GO_CellFateCommitment	1	1
	SCENIC	GO_CellFateCommitment	1	0				SCENIC	GO_CellFateCommitment	1	1
	SCENIC	GO_CellFateCommitment	1	0				SCENIC	GO_CellFateCommitment	1	1
	SCENIC	GO_CellFateCommitment	1	0				SCENIC	GO_CellFateCommitment	1	1
	SCENIC	GO_CellFateCommitment	1	0				SCENIC	GO_CellFateCommitment	1	1
	SCENIC	GO_CellFateCommitment	1	0				SCENIC	GO_CellFateCommitment	1	1
	SCENIC	GO_CellFateCommitment	1	0				SCENIC	GO_CellFateCommitment	1	1
	SCENIC	GO_CellFateCommitment	1	0				SCENIC	GO_CellFateCommitment	1	1
	SCENIC	GO_CellFateCommitment	1	0				SCENIC	GO_CellFateCommitment	1	1
	SCENIC	GO_CellFateCommitment	1	0				SCENIC	GO_CellFateCommitment	1	1
	SCENIC	GO_CellFateCommitment	1	0				SCENIC	GO_CellFateCommitment	1	1
	SCENIC	GO_CellFateCommitment	1	0				SCENIC	GO_CellFateCommitment	1	1
	VIPER	GO_CellFateCommitment	1	0				VIPER	GO_CellFateCommitment	1	0
	ANANSE	GO_CellFateCommitment	2	1				ANANSE	GO_CellFateCommitment	2	0.5
	ANANSE	GO_CellFateCommitment	2	0.5				ANANSE	GO_CellFateCommitment	2	0.5
	ANANSE	GO_CellFateCommitment	2	0.5				ANANSE	GO_CellFateCommitment	2	0.5
	ANANSE	GO_CellFateCommitment	2	1				ANANSE	GO_CellFateCommitment	2	0.5
	ANANSE	GO_CellFateCommitment	2	1				ANANSE	GO_CellFateCommitment	2	0.5
	ANANSE	GO_CellFateCommitment	2	0.5				ANANSE	GO_CellFateCommitment	2	0.5
	ANANSE	GO_CellFateCommitment	2	0.5				ANANSE	GO_CellFateCommitment	2	0.5
	ANANSE	GO_CellFateCommitment	2	1				ANANSE	GO_CellFateCommitment	2	0.5
	ANANSE	GO_CellFateCommitment	2	0.5				ANANSE	GO_CellFateCommitment	2	0.5
	ANANSE	GO_CellFateCommitment	2	1				ANANSE	GO_CellFateCommitment	2	0.5
	ANANSE	GO_CellFateCommitment	2	0.5				ANANSE	GO_CellFateCommitment	2	0.5
	ANANSE	GO_CellFateCommitment	2	1				ANANSE	GO_CellFateCommitment	2	0.5
	ANANSE	GO_CellFateCommitment	2	1				ANANSE	GO_CellFateCommitment	2	0.5
	ANANSE	GO_CellFateCommitment	2	0.5				ANANSE	GO_CellFateCommitment	2	0.5
	ANANSE	GO_CellFateCommitment	2	0.5				ANANSE	GO_CellFateCommitment	2	0.5
	ANANSE	GO_CellFateCommitment	2	1				ANANSE	GO_CellFateCommitment	2	0.5
	ANANSE	GO_CellFateCommitment	2	1				ANANSE	GO_CellFateCommitment	2	0.5
	ANANSE	GO_CellFateCommitment	2	1				ANANSE	GO_CellFateCommitment	2	0.5
	ANANSE	GO_CellFateCommitment	2	1				ANANSE	GO_CellFateCommitment	2	0.5
	ANANSE	GO_CellFateCommitment	2	0.5				ANANSE	GO_CellFateCommitment	2	0.5
	CEFCON	GO_CellFateCommitment	2	1				CEFCON	GO_CellFateCommitment	2	1
	CEFCON	GO_CellFateCommitment	2	0.5				CEFCON	GO_CellFateCommitment	2	1
	CEFCON	GO_CellFateCommitment	2	1				CEFCON	GO_CellFateCommitment	2	1
	CEFCON	GO_CellFateCommitment	2	1				CEFCON	GO_CellFateCommitment	2	1
	CEFCON	GO_CellFateCommitment	2	1				CEFCON	GO_CellFateCommitment	2	1
	CEFCON	GO_CellFateCommitment	2	1				CEFCON	GO_CellFateCommitment	2	1
	CEFCON	GO_CellFateCommitment	2	1				CEFCON	GO_CellFateCommitment	2	1
	CEFCON	GO_CellFateCommitment	2	1				CEFCON	GO_CellFateCommitment	2	1
	CEFCON	GO_CellFateCommitment	2	1				CEFCON	GO_CellFateCommitment	2	1
	CEFCON	GO_CellFateCommitment	2	1				CEFCON	GO_CellFateCommitment	2	1
	CEFCON	GO_CellFateCommitment	2	1				CEFCON	GO_CellFateCommitment	2	1
	CEFCON	GO_CellFateCommitment	2	1				CEFCON	GO_CellFateCommitment	2	1
	CEFCON	GO_CellFateCommitment	2	1				CEFCON	GO_CellFateCommitment	2	1
	CEFCON	GO_CellFateCommitment	2	1				CEFCON	GO_CellFateCommitment	2	1
	CEFCON	GO_CellFateCommitment	2	1				CEFCON	GO_CellFateCommitment	2	1
	CEFCON	GO_CellFateCommitment	2	1				CEFCON	GO_CellFateCommitment	2	0.5
	CEFCON	GO_CellFateCommitment	2	1				CEFCON	GO_CellFateCommitment	2	1
	CEFCON	GO_CellFateCommitment	2	1				CEFCON	GO_CellFateCommitment	2	1
	CEFCON	GO_CellFateCommitment	2	1				CEFCON	GO_CellFateCommitment	2	1
	CEFCON	GO_CellFateCommitment	2	1				CEFCON	GO_CellFateCommitment	2	1
	SCENIC	GO_CellFateCommitment	2	0				SCENIC	GO_CellFateCommitment	2	1
	SCENIC	GO_CellFateCommitment	2	0				SCENIC	GO_CellFateCommitment	2	1
	SCENIC	GO_CellFateCommitment	2	0				SCENIC	GO_CellFateCommitment	2	0.5
	SCENIC	GO_CellFateCommitment	2	0				SCENIC	GO_CellFateCommitment	2	1
	SCENIC	GO_CellFateCommitment	2	0				SCENIC	GO_CellFateCommitment	2	0.5
	SCENIC	GO_CellFateCommitment	2	0				SCENIC	GO_CellFateCommitment	2	1
	SCENIC	GO_CellFateCommitment	2	0				SCENIC	GO_CellFateCommitment	2	1
	SCENIC	GO_CellFateCommitment	2	0				SCENIC	GO_CellFateCommitment	2	1
	SCENIC	GO_CellFateCommitment	2	0				SCENIC	GO_CellFateCommitment	2	1
	SCENIC	GO_CellFateCommitment	2	0				SCENIC	GO_CellFateCommitment	2	0.5
	SCENIC	GO_CellFateCommitment	2	0				SCENIC	GO_CellFateCommitment	2	1
	SCENIC	GO_CellFateCommitment	2	0				SCENIC	GO_CellFateCommitment	2	1
	SCENIC	GO_CellFateCommitment	2	0				SCENIC	GO_CellFateCommitment	2	0.5
	SCENIC	GO_CellFateCommitment	2	0				SCENIC	GO_CellFateCommitment	2	1
	SCENIC	GO_CellFateCommitment	2	0				SCENIC	GO_CellFateCommitment	2	0.5
	SCENIC	GO_CellFateCommitment	2	0				SCENIC	GO_CellFateCommitment	2	1
	SCENIC	GO_CellFateCommitment	2	0				SCENIC	GO_CellFateCommitment	2	1
	SCENIC	GO_CellFateCommitment	2	0				SCENIC	GO_CellFateCommitment	2	1
	SCENIC	GO_CellFateCommitment	2	0				SCENIC	GO_CellFateCommitment	2	0.5
	SCENIC	GO_CellFateCommitment	2	0				SCENIC	GO_CellFateCommitment	2	1
	VIPER	GO_CellFateCommitment	2	0				VIPER	GO_CellFateCommitment	2	0
	ANANSE	GO_CellFateCommitment	3	0.666667				ANANSE	GO_CellFateCommitment	3	0.666667
	ANANSE	GO_CellFateCommitment	3	0.666667				ANANSE	GO_CellFateCommitment	3	0.666667
	ANANSE	GO_CellFateCommitment	3	0.666667				ANANSE	GO_CellFateCommitment	3	0.666667
	ANANSE	GO_CellFateCommitment	3	0.666667				ANANSE	GO_CellFateCommitment	3	0.666667
	ANANSE	GO_CellFateCommitment	3	0.666667				ANANSE	GO_CellFateCommitment	3	0.666667
	ANANSE	GO_CellFateCommitment	3	0.666667				ANANSE	GO_CellFateCommitment	3	0.666667
	ANANSE	GO_CellFateCommitment	3	0.666667				ANANSE	GO_CellFateCommitment	3	0.666667
	ANANSE	GO_CellFateCommitment	3	0.666667				ANANSE	GO_CellFateCommitment	3	0.666667
	ANANSE	GO_CellFateCommitment	3	0.666667				ANANSE	GO_CellFateCommitment	3	0.666667
	ANANSE	GO_CellFateCommitment	3	0.666667				ANANSE	GO_CellFateCommitment	3	0.666667
	ANANSE	GO_CellFateCommitment	3	0.666667				ANANSE	GO_CellFateCommitment	3	0.666667
	ANANSE	GO_CellFateCommitment	3	0.666667				ANANSE	GO_CellFateCommitment	3	0.666667
	ANANSE	GO_CellFateCommitment	3	0.666667				ANANSE	GO_CellFateCommitment	3	0.666667
	ANANSE	GO_CellFateCommitment	3	0.666667				ANANSE	GO_CellFateCommitment	3	0.666667
	ANANSE	GO_CellFateCommitment	3	0.666667				ANANSE	GO_CellFateCommitment	3	0.666667
	ANANSE	GO_CellFateCommitment	3	0.666667				ANANSE	GO_CellFateCommitment	3	0.666667
	ANANSE	GO_CellFateCommitment	3	0.666667				ANANSE	GO_CellFateCommitment	3	0.666667
	ANANSE	GO_CellFateCommitment	3	0.666667				ANANSE	GO_CellFateCommitment	3	0.666667
	ANANSE	GO_CellFateCommitment	3	0.666667				ANANSE	GO_CellFateCommitment	3	0.666667
	ANANSE	GO_CellFateCommitment	3	0.666667				ANANSE	GO_CellFateCommitment	3	0.666667
	CEFCON	GO_CellFateCommitment	3	1				CEFCON	GO_CellFateCommitment	3	0.666667
	CEFCON	GO_CellFateCommitment	3	0.666667				CEFCON	GO_CellFateCommitment	3	0.666667
	CEFCON	GO_CellFateCommitment	3	0.666667				CEFCON	GO_CellFateCommitment	3	0.666667
	CEFCON	GO_CellFateCommitment	3	0.666667				CEFCON	GO_CellFateCommitment	3	0.666667
	CEFCON	GO_CellFateCommitment	3	0.666667				CEFCON	GO_CellFateCommitment	3	0.666667
	CEFCON	GO_CellFateCommitment	3	0.666667				CEFCON	GO_CellFateCommitment	3	0.666667
	CEFCON	GO_CellFateCommitment	3	0.666667				CEFCON	GO_CellFateCommitment	3	0.666667
	CEFCON	GO_CellFateCommitment	3	0.666667				CEFCON	GO_CellFateCommitment	3	0.666667
	CEFCON	GO_CellFateCommitment	3	0.666667				CEFCON	GO_CellFateCommitment	3	0.666667
	CEFCON	GO_CellFateCommitment	3	1				CEFCON	GO_CellFateCommitment	3	0.666667
	CEFCON	GO_CellFateCommitment	3	0.666667				CEFCON	GO_CellFateCommitment	3	0.666667
	CEFCON	GO_CellFateCommitment	3	0.666667				CEFCON	GO_CellFateCommitment	3	0.666667
	CEFCON	GO_CellFateCommitment	3	0.666667				CEFCON	GO_CellFateCommitment	3	0.666667
	CEFCON	GO_CellFateCommitment	3	0.666667				CEFCON	GO_CellFateCommitment	3	0.666667
	CEFCON	GO_CellFateCommitment	3	0.666667				CEFCON	GO_CellFateCommitment	3	0.666667
	CEFCON	GO_CellFateCommitment	3	1				CEFCON	GO_CellFateCommitment	3	0.666667
	CEFCON	GO_CellFateCommitment	3	0.666667				CEFCON	GO_CellFateCommitment	3	0.666667
	CEFCON	GO_CellFateCommitment	3	1				CEFCON	GO_CellFateCommitment	3	0.666667
	CEFCON	GO_CellFateCommitment	3	0.666667				CEFCON	GO_CellFateCommitment	3	0.666667
	CEFCON	GO_CellFateCommitment	3	1				CEFCON	GO_CellFateCommitment	3	0.666667
	SCENIC	GO_CellFateCommitment	3	0				SCENIC	GO_CellFateCommitment	3	0.666667
	SCENIC	GO_CellFateCommitment	3	0				SCENIC	GO_CellFateCommitment	3	1
	SCENIC	GO_CellFateCommitment	3	0				SCENIC	GO_CellFateCommitment	3	0.666667
	SCENIC	GO_CellFateCommitment	3	0				SCENIC	GO_CellFateCommitment	3	0.666667
	SCENIC	GO_CellFateCommitment	3	0				SCENIC	GO_CellFateCommitment	3	0.666667
	SCENIC	GO_CellFateCommitment	3	0				SCENIC	GO_CellFateCommitment	3	0.666667
	SCENIC	GO_CellFateCommitment	3	0				SCENIC	GO_CellFateCommitment	3	0.666667
	SCENIC	GO_CellFateCommitment	3	0				SCENIC	GO_CellFateCommitment	3	1
	SCENIC	GO_CellFateCommitment	3	0				SCENIC	GO_CellFateCommitment	3	0.666667
	SCENIC	GO_CellFateCommitment	3	0				SCENIC	GO_CellFateCommitment	3	0.666667
	SCENIC	GO_CellFateCommitment	3	0				SCENIC	GO_CellFateCommitment	3	1
	SCENIC	GO_CellFateCommitment	3	0				SCENIC	GO_CellFateCommitment	3	1
	SCENIC	GO_CellFateCommitment	3	0				SCENIC	GO_CellFateCommitment	3	0.666667
	SCENIC	GO_CellFateCommitment	3	0				SCENIC	GO_CellFateCommitment	3	0.666667
	SCENIC	GO_CellFateCommitment	3	0				SCENIC	GO_CellFateCommitment	3	0.333333
	SCENIC	GO_CellFateCommitment	3	0				SCENIC	GO_CellFateCommitment	3	0.666667
	SCENIC	GO_CellFateCommitment	3	0				SCENIC	GO_CellFateCommitment	3	1
	SCENIC	GO_CellFateCommitment	3	0				SCENIC	GO_CellFateCommitment	3	1
	SCENIC	GO_CellFateCommitment	3	0				SCENIC	GO_CellFateCommitment	3	0.666667
	SCENIC	GO_CellFateCommitment	3	0				SCENIC	GO_CellFateCommitment	3	1
	VIPER	GO_CellFateCommitment	3	0				VIPER	GO_CellFateCommitment	3	0
	ANANSE	GO_CellFateCommitment	4	0.75				ANANSE	GO_CellFateCommitment	4	0.75
	ANANSE	GO_CellFateCommitment	4	0.75				ANANSE	GO_CellFateCommitment	4	0.75
	ANANSE	GO_CellFateCommitment	4	0.75				ANANSE	GO_CellFateCommitment	4	0.75
	ANANSE	GO_CellFateCommitment	4	0.75				ANANSE	GO_CellFateCommitment	4	0.75
	ANANSE	GO_CellFateCommitment	4	0.75				ANANSE	GO_CellFateCommitment	4	0.75
	ANANSE	GO_CellFateCommitment	4	0.5				ANANSE	GO_CellFateCommitment	4	0.75
	ANANSE	GO_CellFateCommitment	4	0.75				ANANSE	GO_CellFateCommitment	4	0.75
	ANANSE	GO_CellFateCommitment	4	0.75				ANANSE	GO_CellFateCommitment	4	0.75
	ANANSE	GO_CellFateCommitment	4	0.5				ANANSE	GO_CellFateCommitment	4	0.75
	ANANSE	GO_CellFateCommitment	4	0.75				ANANSE	GO_CellFateCommitment	4	0.75
	ANANSE	GO_CellFateCommitment	4	0.5				ANANSE	GO_CellFateCommitment	4	0.75
	ANANSE	GO_CellFateCommitment	4	0.75				ANANSE	GO_CellFateCommitment	4	0.75
	ANANSE	GO_CellFateCommitment	4	0.75				ANANSE	GO_CellFateCommitment	4	0.75
	ANANSE	GO_CellFateCommitment	4	0.75				ANANSE	GO_CellFateCommitment	4	0.75
	ANANSE	GO_CellFateCommitment	4	0.75				ANANSE	GO_CellFateCommitment	4	0.75
	ANANSE	GO_CellFateCommitment	4	0.75				ANANSE	GO_CellFateCommitment	4	0.75
	ANANSE	GO_CellFateCommitment	4	0.75				ANANSE	GO_CellFateCommitment	4	0.75
	ANANSE	GO_CellFateCommitment	4	0.75				ANANSE	GO_CellFateCommitment	4	0.75
	ANANSE	GO_CellFateCommitment	4	0.75				ANANSE	GO_CellFateCommitment	4	0.75
	ANANSE	GO_CellFateCommitment	4	0.75				ANANSE	GO_CellFateCommitment	4	0.75
	CEFCON	GO_CellFateCommitment	4	0.75				CEFCON	GO_CellFateCommitment	4	0.5
	CEFCON	GO_CellFateCommitment	4	0.75				CEFCON	GO_CellFateCommitment	4	0.5
	CEFCON	GO_CellFateCommitment	4	0.75				CEFCON	GO_CellFateCommitment	4	0.75
	CEFCON	GO_CellFateCommitment	4	0.5				CEFCON	GO_CellFateCommitment	4	0.5
	CEFCON	GO_CellFateCommitment	4	0.5				CEFCON	GO_CellFateCommitment	4	0.5
	CEFCON	GO_CellFateCommitment	4	0.5				CEFCON	GO_CellFateCommitment	4	0.5
	CEFCON	GO_CellFateCommitment	4	0.75				CEFCON	GO_CellFateCommitment	4	0.5
	CEFCON	GO_CellFateCommitment	4	0.75				CEFCON	GO_CellFateCommitment	4	0.75
	CEFCON	GO_CellFateCommitment	4	0.75				CEFCON	GO_CellFateCommitment	4	0.5
	CEFCON	GO_CellFateCommitment	4	0.75				CEFCON	GO_CellFateCommitment	4	0.5
	CEFCON	GO_CellFateCommitment	4	0.75				CEFCON	GO_CellFateCommitment	4	0.5
	CEFCON	GO_CellFateCommitment	4	0.75				CEFCON	GO_CellFateCommitment	4	0.5
	CEFCON	GO_CellFateCommitment	4	0.5				CEFCON	GO_CellFateCommitment	4	0.75
	CEFCON	GO_CellFateCommitment	4	0.75				CEFCON	GO_CellFateCommitment	4	0.5
	CEFCON	GO_CellFateCommitment	4	0.75				CEFCON	GO_CellFateCommitment	4	0.75
	CEFCON	GO_CellFateCommitment	4	0.75				CEFCON	GO_CellFateCommitment	4	0.5
	CEFCON	GO_CellFateCommitment	4	0.75				CEFCON	GO_CellFateCommitment	4	0.5
	CEFCON	GO_CellFateCommitment	4	1				CEFCON	GO_CellFateCommitment	4	0.5
	CEFCON	GO_CellFateCommitment	4	0.75				CEFCON	GO_CellFateCommitment	4	0.5
	CEFCON	GO_CellFateCommitment	4	0.75				CEFCON	GO_CellFateCommitment	4	0.5
	SCENIC	GO_CellFateCommitment	4	0.25				SCENIC	GO_CellFateCommitment	4	0.75
	SCENIC	GO_CellFateCommitment	4	0.25				SCENIC	GO_CellFateCommitment	4	0.75
	SCENIC	GO_CellFateCommitment	4	0.25				SCENIC	GO_CellFateCommitment	4	0.75
	SCENIC	GO_CellFateCommitment	4	0				SCENIC	GO_CellFateCommitment	4	0.75
	SCENIC	GO_CellFateCommitment	4	0				SCENIC	GO_CellFateCommitment	4	0.5
	SCENIC	GO_CellFateCommitment	4	0				SCENIC	GO_CellFateCommitment	4	0.75
	SCENIC	GO_CellFateCommitment	4	0				SCENIC	GO_CellFateCommitment	4	0.75
	SCENIC	GO_CellFateCommitment	4	0				SCENIC	GO_CellFateCommitment	4	0.75
	SCENIC	GO_CellFateCommitment	4	0.25				SCENIC	GO_CellFateCommitment	4	0.75
	SCENIC	GO_CellFateCommitment	4	0.25				SCENIC	GO_CellFateCommitment	4	0.5
	SCENIC	GO_CellFateCommitment	4	0.25				SCENIC	GO_CellFateCommitment	4	0.75
	SCENIC	GO_CellFateCommitment	4	0.25				SCENIC	GO_CellFateCommitment	4	0.75
	SCENIC	GO_CellFateCommitment	4	0.25				SCENIC	GO_CellFateCommitment	4	0.75
	SCENIC	GO_CellFateCommitment	4	0.25				SCENIC	GO_CellFateCommitment	4	0.5
	SCENIC	GO_CellFateCommitment	4	0.25				SCENIC	GO_CellFateCommitment	4	0.5
	SCENIC	GO_CellFateCommitment	4	0				SCENIC	GO_CellFateCommitment	4	0.75
	SCENIC	GO_CellFateCommitment	4	0				SCENIC	GO_CellFateCommitment	4	1
	SCENIC	GO_CellFateCommitment	4	0.25				SCENIC	GO_CellFateCommitment	4	1
	SCENIC	GO_CellFateCommitment	4	0				SCENIC	GO_CellFateCommitment	4	0.5
	SCENIC	GO_CellFateCommitment	4	0.25				SCENIC	GO_CellFateCommitment	4	0.75
	VIPER	GO_CellFateCommitment	4	0				VIPER	GO_CellFateCommitment	4	0
	ANANSE	GO_CellFateCommitment	5	0.6				ANANSE	GO_CellFateCommitment	5	0.8
	ANANSE	GO_CellFateCommitment	5	0.6				ANANSE	GO_CellFateCommitment	5	0.8
	ANANSE	GO_CellFateCommitment	5	0.6				ANANSE	GO_CellFateCommitment	5	0.8
	ANANSE	GO_CellFateCommitment	5	0.8				ANANSE	GO_CellFateCommitment	5	0.8
	ANANSE	GO_CellFateCommitment	5	0.6				ANANSE	GO_CellFateCommitment	5	0.8
	ANANSE	GO_CellFateCommitment	5	0.6				ANANSE	GO_CellFateCommitment	5	0.8
	ANANSE	GO_CellFateCommitment	5	0.6				ANANSE	GO_CellFateCommitment	5	0.8
	ANANSE	GO_CellFateCommitment	5	0.8				ANANSE	GO_CellFateCommitment	5	0.8
	ANANSE	GO_CellFateCommitment	5	0.6				ANANSE	GO_CellFateCommitment	5	0.8
	ANANSE	GO_CellFateCommitment	5	0.8				ANANSE	GO_CellFateCommitment	5	0.8
	ANANSE	GO_CellFateCommitment	5	0.6				ANANSE	GO_CellFateCommitment	5	0.8
	ANANSE	GO_CellFateCommitment	5	0.6				ANANSE	GO_CellFateCommitment	5	0.8
	ANANSE	GO_CellFateCommitment	5	0.6				ANANSE	GO_CellFateCommitment	5	0.8
	ANANSE	GO_CellFateCommitment	5	0.8				ANANSE	GO_CellFateCommitment	5	0.8
	ANANSE	GO_CellFateCommitment	5	0.6				ANANSE	GO_CellFateCommitment	5	0.8
	ANANSE	GO_CellFateCommitment	5	0.6				ANANSE	GO_CellFateCommitment	5	0.8
	ANANSE	GO_CellFateCommitment	5	0.8				ANANSE	GO_CellFateCommitment	5	0.8
	ANANSE	GO_CellFateCommitment	5	0.6				ANANSE	GO_CellFateCommitment	5	0.8
	ANANSE	GO_CellFateCommitment	5	0.6				ANANSE	GO_CellFateCommitment	5	0.8
	ANANSE	GO_CellFateCommitment	5	0.6				ANANSE	GO_CellFateCommitment	5	0.8
	CEFCON	GO_CellFateCommitment	5	0.8				CEFCON	GO_CellFateCommitment	5	0.6
	CEFCON	GO_CellFateCommitment	5	0.8				CEFCON	GO_CellFateCommitment	5	0.6
	CEFCON	GO_CellFateCommitment	5	0.6				CEFCON	GO_CellFateCommitment	5	0.6
	CEFCON	GO_CellFateCommitment	5	0.4				CEFCON	GO_CellFateCommitment	5	0.6
	CEFCON	GO_CellFateCommitment	5	0.6				CEFCON	GO_CellFateCommitment	5	0.6
	CEFCON	GO_CellFateCommitment	5	0.4				CEFCON	GO_CellFateCommitment	5	0.6
	CEFCON	GO_CellFateCommitment	5	0.8				CEFCON	GO_CellFateCommitment	5	0.6
	CEFCON	GO_CellFateCommitment	5	0.6				CEFCON	GO_CellFateCommitment	5	0.6
	CEFCON	GO_CellFateCommitment	5	0.6				CEFCON	GO_CellFateCommitment	5	0.6
	CEFCON	GO_CellFateCommitment	5	0.6				CEFCON	GO_CellFateCommitment	5	0.6
	CEFCON	GO_CellFateCommitment	5	0.8				CEFCON	GO_CellFateCommitment	5	0.6
	CEFCON	GO_CellFateCommitment	5	0.8				CEFCON	GO_CellFateCommitment	5	0.6
	CEFCON	GO_CellFateCommitment	5	0.6				CEFCON	GO_CellFateCommitment	5	0.6
	CEFCON	GO_CellFateCommitment	5	0.6				CEFCON	GO_CellFateCommitment	5	0.6
	CEFCON	GO_CellFateCommitment	5	0.6				CEFCON	GO_CellFateCommitment	5	0.6
	CEFCON	GO_CellFateCommitment	5	0.6				CEFCON	GO_CellFateCommitment	5	0.6
	CEFCON	GO_CellFateCommitment	5	0.8				CEFCON	GO_CellFateCommitment	5	0.6
	CEFCON	GO_CellFateCommitment	5	0.8				CEFCON	GO_CellFateCommitment	5	0.6
	CEFCON	GO_CellFateCommitment	5	0.8				CEFCON	GO_CellFateCommitment	5	0.6
	CEFCON	GO_CellFateCommitment	5	0.8				CEFCON	GO_CellFateCommitment	5	0.6
	SCENIC	GO_CellFateCommitment	5	0.4				SCENIC	GO_CellFateCommitment	5	0.6
	SCENIC	GO_CellFateCommitment	5	0.4				SCENIC	GO_CellFateCommitment	5	0.6
	SCENIC	GO_CellFateCommitment	5	0.2				SCENIC	GO_CellFateCommitment	5	0.8
	SCENIC	GO_CellFateCommitment	5	0				SCENIC	GO_CellFateCommitment	5	0.6
	SCENIC	GO_CellFateCommitment	5	0				SCENIC	GO_CellFateCommitment	5	0.6
	SCENIC	GO_CellFateCommitment	5	0.2				SCENIC	GO_CellFateCommitment	5	0.8
	SCENIC	GO_CellFateCommitment	5	0.2				SCENIC	GO_CellFateCommitment	5	0.8
	SCENIC	GO_CellFateCommitment	5	0.2				SCENIC	GO_CellFateCommitment	5	0.6
	SCENIC	GO_CellFateCommitment	5	0.4				SCENIC	GO_CellFateCommitment	5	0.6
	SCENIC	GO_CellFateCommitment	5	0.2				SCENIC	GO_CellFateCommitment	5	0.4
	SCENIC	GO_CellFateCommitment	5	0.4				SCENIC	GO_CellFateCommitment	5	0.8
	SCENIC	GO_CellFateCommitment	5	0.4				SCENIC	GO_CellFateCommitment	5	0.6
	SCENIC	GO_CellFateCommitment	5	0.4				SCENIC	GO_CellFateCommitment	5	0.8
	SCENIC	GO_CellFateCommitment	5	0.4				SCENIC	GO_CellFateCommitment	5	0.6
	SCENIC	GO_CellFateCommitment	5	0.4				SCENIC	GO_CellFateCommitment	5	0.4
	SCENIC	GO_CellFateCommitment	5	0.2				SCENIC	GO_CellFateCommitment	5	0.8
	SCENIC	GO_CellFateCommitment	5	0.2				SCENIC	GO_CellFateCommitment	5	0.8
	SCENIC	GO_CellFateCommitment	5	0.2				SCENIC	GO_CellFateCommitment	5	0.8
	SCENIC	GO_CellFateCommitment	5	0.2				SCENIC	GO_CellFateCommitment	5	0.6
	SCENIC	GO_CellFateCommitment	5	0.2				SCENIC	GO_CellFateCommitment	5	0.6
	VIPER	GO_CellFateCommitment	5	0				VIPER	GO_CellFateCommitment	5	0
	ANANSE	GO_CellFateCommitment	6	0.5				ANANSE	GO_CellFateCommitment	6	0.666667
	ANANSE	GO_CellFateCommitment	6	0.666667				ANANSE	GO_CellFateCommitment	6	0.666667
	ANANSE	GO_CellFateCommitment	6	0.5				ANANSE	GO_CellFateCommitment	6	0.666667
	ANANSE	GO_CellFateCommitment	6	0.666667				ANANSE	GO_CellFateCommitment	6	0.666667
	ANANSE	GO_CellFateCommitment	6	0.5				ANANSE	GO_CellFateCommitment	6	0.666667
	ANANSE	GO_CellFateCommitment	6	0.666667				ANANSE	GO_CellFateCommitment	6	0.666667
	ANANSE	GO_CellFateCommitment	6	0.666667				ANANSE	GO_CellFateCommitment	6	0.666667
	ANANSE	GO_CellFateCommitment	6	0.666667				ANANSE	GO_CellFateCommitment	6	0.666667
	ANANSE	GO_CellFateCommitment	6	0.5				ANANSE	GO_CellFateCommitment	6	0.666667
	ANANSE	GO_CellFateCommitment	6	0.666667				ANANSE	GO_CellFateCommitment	6	0.666667
	ANANSE	GO_CellFateCommitment	6	0.5				ANANSE	GO_CellFateCommitment	6	0.666667
	ANANSE	GO_CellFateCommitment	6	0.5				ANANSE	GO_CellFateCommitment	6	0.666667
	ANANSE	GO_CellFateCommitment	6	0.5				ANANSE	GO_CellFateCommitment	6	0.666667
	ANANSE	GO_CellFateCommitment	6	0.666667				ANANSE	GO_CellFateCommitment	6	0.666667
	ANANSE	GO_CellFateCommitment	6	0.5				ANANSE	GO_CellFateCommitment	6	0.666667
	ANANSE	GO_CellFateCommitment	6	0.5				ANANSE	GO_CellFateCommitment	6	0.666667
	ANANSE	GO_CellFateCommitment	6	0.666667				ANANSE	GO_CellFateCommitment	6	0.666667
	ANANSE	GO_CellFateCommitment	6	0.666667				ANANSE	GO_CellFateCommitment	6	0.666667
	ANANSE	GO_CellFateCommitment	6	0.666667				ANANSE	GO_CellFateCommitment	6	0.666667
	ANANSE	GO_CellFateCommitment	6	0.5				ANANSE	GO_CellFateCommitment	6	0.666667
	CEFCON	GO_CellFateCommitment	6	0.666667				CEFCON	GO_CellFateCommitment	6	0.5
	CEFCON	GO_CellFateCommitment	6	0.666667				CEFCON	GO_CellFateCommitment	6	0.5
	CEFCON	GO_CellFateCommitment	6	0.5				CEFCON	GO_CellFateCommitment	6	0.5
	CEFCON	GO_CellFateCommitment	6	0.333333				CEFCON	GO_CellFateCommitment	6	0.5
	CEFCON	GO_CellFateCommitment	6	0.5				CEFCON	GO_CellFateCommitment	6	0.5
	CEFCON	GO_CellFateCommitment	6	0.333333				CEFCON	GO_CellFateCommitment	6	0.5
	CEFCON	GO_CellFateCommitment	6	0.666667				CEFCON	GO_CellFateCommitment	6	0.5
	CEFCON	GO_CellFateCommitment	6	0.5				CEFCON	GO_CellFateCommitment	6	0.5
	CEFCON	GO_CellFateCommitment	6	0.666667				CEFCON	GO_CellFateCommitment	6	0.5
	CEFCON	GO_CellFateCommitment	6	0.5				CEFCON	GO_CellFateCommitment	6	0.5
	CEFCON	GO_CellFateCommitment	6	0.666667				CEFCON	GO_CellFateCommitment	6	0.5
	CEFCON	GO_CellFateCommitment	6	0.666667				CEFCON	GO_CellFateCommitment	6	0.5
	CEFCON	GO_CellFateCommitment	6	0.5				CEFCON	GO_CellFateCommitment	6	0.5
	CEFCON	GO_CellFateCommitment	6	0.666667				CEFCON	GO_CellFateCommitment	6	0.5
	CEFCON	GO_CellFateCommitment	6	0.5				CEFCON	GO_CellFateCommitment	6	0.5
	CEFCON	GO_CellFateCommitment	6	0.5				CEFCON	GO_CellFateCommitment	6	0.5
	CEFCON	GO_CellFateCommitment	6	0.666667				CEFCON	GO_CellFateCommitment	6	0.5
	CEFCON	GO_CellFateCommitment	6	0.666667				CEFCON	GO_CellFateCommitment	6	0.5
	CEFCON	GO_CellFateCommitment	6	0.666667				CEFCON	GO_CellFateCommitment	6	0.5
	CEFCON	GO_CellFateCommitment	6	0.666667				CEFCON	GO_CellFateCommitment	6	0.5
	SCENIC	GO_CellFateCommitment	6	0.333333				SCENIC	GO_CellFateCommitment	6	0.666667
	SCENIC	GO_CellFateCommitment	6	0.333333				SCENIC	GO_CellFateCommitment	6	0.666667
	SCENIC	GO_CellFateCommitment	6	0.333333				SCENIC	GO_CellFateCommitment	6	0.666667
	SCENIC	GO_CellFateCommitment	6	0				SCENIC	GO_CellFateCommitment	6	0.666667
	SCENIC	GO_CellFateCommitment	6	0				SCENIC	GO_CellFateCommitment	6	0.5
	SCENIC	GO_CellFateCommitment	6	0.333333				SCENIC	GO_CellFateCommitment	6	0.666667
	SCENIC	GO_CellFateCommitment	6	0.166667				SCENIC	GO_CellFateCommitment	6	0.666667
	SCENIC	GO_CellFateCommitment	6	0.166667				SCENIC	GO_CellFateCommitment	6	0.5
	SCENIC	GO_CellFateCommitment	6	0.333333				SCENIC	GO_CellFateCommitment	6	0.666667
	SCENIC	GO_CellFateCommitment	6	0.166667				SCENIC	GO_CellFateCommitment	6	0.5
	SCENIC	GO_CellFateCommitment	6	0.5				SCENIC	GO_CellFateCommitment	6	0.666667
	SCENIC	GO_CellFateCommitment	6	0.5				SCENIC	GO_CellFateCommitment	6	0.5
	SCENIC	GO_CellFateCommitment	6	0.333333				SCENIC	GO_CellFateCommitment	6	0.666667
	SCENIC	GO_CellFateCommitment	6	0.333333				SCENIC	GO_CellFateCommitment	6	0.5
	SCENIC	GO_CellFateCommitment	6	0.333333				SCENIC	GO_CellFateCommitment	6	0.5
	SCENIC	GO_CellFateCommitment	6	0.333333				SCENIC	GO_CellFateCommitment	6	0.666667
	SCENIC	GO_CellFateCommitment	6	0.166667				SCENIC	GO_CellFateCommitment	6	0.666667
	SCENIC	GO_CellFateCommitment	6	0.166667				SCENIC	GO_CellFateCommitment	6	0.833333
	SCENIC	GO_CellFateCommitment	6	0.166667				SCENIC	GO_CellFateCommitment	6	0.666667
	SCENIC	GO_CellFateCommitment	6	0.166667				SCENIC	GO_CellFateCommitment	6	0.5
	VIPER	GO_CellFateCommitment	6	0				VIPER	GO_CellFateCommitment	6	0
	ANANSE	GO_CellFateCommitment	7	0.428571				ANANSE	GO_CellFateCommitment	7	0.571429
	ANANSE	GO_CellFateCommitment	7	0.571429				ANANSE	GO_CellFateCommitment	7	0.571429
	ANANSE	GO_CellFateCommitment	7	0.428571				ANANSE	GO_CellFateCommitment	7	0.571429
	ANANSE	GO_CellFateCommitment	7	0.571429				ANANSE	GO_CellFateCommitment	7	0.571429
	ANANSE	GO_CellFateCommitment	7	0.428571				ANANSE	GO_CellFateCommitment	7	0.571429
	ANANSE	GO_CellFateCommitment	7	0.571429				ANANSE	GO_CellFateCommitment	7	0.571429
	ANANSE	GO_CellFateCommitment	7	0.571429				ANANSE	GO_CellFateCommitment	7	0.571429
	ANANSE	GO_CellFateCommitment	7	0.571429				ANANSE	GO_CellFateCommitment	7	0.571429
	ANANSE	GO_CellFateCommitment	7	0.428571				ANANSE	GO_CellFateCommitment	7	0.571429
	ANANSE	GO_CellFateCommitment	7	0.571429				ANANSE	GO_CellFateCommitment	7	0.571429
	ANANSE	GO_CellFateCommitment	7	0.428571				ANANSE	GO_CellFateCommitment	7	0.571429
	ANANSE	GO_CellFateCommitment	7	0.428571				ANANSE	GO_CellFateCommitment	7	0.571429
	ANANSE	GO_CellFateCommitment	7	0.428571				ANANSE	GO_CellFateCommitment	7	0.571429
	ANANSE	GO_CellFateCommitment	7	0.571429				ANANSE	GO_CellFateCommitment	7	0.571429
	ANANSE	GO_CellFateCommitment	7	0.428571				ANANSE	GO_CellFateCommitment	7	0.571429
	ANANSE	GO_CellFateCommitment	7	0.428571				ANANSE	GO_CellFateCommitment	7	0.571429
	ANANSE	GO_CellFateCommitment	7	0.571429				ANANSE	GO_CellFateCommitment	7	0.571429
	ANANSE	GO_CellFateCommitment	7	0.571429				ANANSE	GO_CellFateCommitment	7	0.571429
	ANANSE	GO_CellFateCommitment	7	0.571429				ANANSE	GO_CellFateCommitment	7	0.571429
	ANANSE	GO_CellFateCommitment	7	0.428571				ANANSE	GO_CellFateCommitment	7	0.571429
	CEFCON	GO_CellFateCommitment	7	0.571429				CEFCON	GO_CellFateCommitment	7	0.428571
	CEFCON	GO_CellFateCommitment	7	0.571429				CEFCON	GO_CellFateCommitment	7	0.428571
	CEFCON	GO_CellFateCommitment	7	0.428571				CEFCON	GO_CellFateCommitment	7	0.428571
	CEFCON	GO_CellFateCommitment	7	0.285714				CEFCON	GO_CellFateCommitment	7	0.428571
	CEFCON	GO_CellFateCommitment	7	0.428571				CEFCON	GO_CellFateCommitment	7	0.428571
	CEFCON	GO_CellFateCommitment	7	0.428571				CEFCON	GO_CellFateCommitment	7	0.428571
	CEFCON	GO_CellFateCommitment	7	0.571429				CEFCON	GO_CellFateCommitment	7	0.428571
	CEFCON	GO_CellFateCommitment	7	0.428571				CEFCON	GO_CellFateCommitment	7	0.428571
	CEFCON	GO_CellFateCommitment	7	0.571429				CEFCON	GO_CellFateCommitment	7	0.571429
	CEFCON	GO_CellFateCommitment	7	0.428571				CEFCON	GO_CellFateCommitment	7	0.428571
	CEFCON	GO_CellFateCommitment	7	0.571429				CEFCON	GO_CellFateCommitment	7	0.428571
	CEFCON	GO_CellFateCommitment	7	0.571429				CEFCON	GO_CellFateCommitment	7	0.428571
	CEFCON	GO_CellFateCommitment	7	0.571429				CEFCON	GO_CellFateCommitment	7	0.428571
	CEFCON	GO_CellFateCommitment	7	0.571429				CEFCON	GO_CellFateCommitment	7	0.428571
	CEFCON	GO_CellFateCommitment	7	0.428571				CEFCON	GO_CellFateCommitment	7	0.428571
	CEFCON	GO_CellFateCommitment	7	0.571429				CEFCON	GO_CellFateCommitment	7	0.428571
	CEFCON	GO_CellFateCommitment	7	0.571429				CEFCON	GO_CellFateCommitment	7	0.571429
	CEFCON	GO_CellFateCommitment	7	0.571429				CEFCON	GO_CellFateCommitment	7	0.428571
	CEFCON	GO_CellFateCommitment	7	0.571429				CEFCON	GO_CellFateCommitment	7	0.571429
	CEFCON	GO_CellFateCommitment	7	0.571429				CEFCON	GO_CellFateCommitment	7	0.428571
	SCENIC	GO_CellFateCommitment	7	0.285714				SCENIC	GO_CellFateCommitment	7	0.571429
	SCENIC	GO_CellFateCommitment	7	0.285714				SCENIC	GO_CellFateCommitment	7	0.571429
	SCENIC	GO_CellFateCommitment	7	0.285714				SCENIC	GO_CellFateCommitment	7	0.714286
	SCENIC	GO_CellFateCommitment	7	0				SCENIC	GO_CellFateCommitment	7	0.571429
	SCENIC	GO_CellFateCommitment	7	0.142857				SCENIC	GO_CellFateCommitment	7	0.428571
	SCENIC	GO_CellFateCommitment	7	0.428571				SCENIC	GO_CellFateCommitment	7	0.571429
	SCENIC	GO_CellFateCommitment	7	0.142857				SCENIC	GO_CellFateCommitment	7	0.714286
	SCENIC	GO_CellFateCommitment	7	0.142857				SCENIC	GO_CellFateCommitment	7	0.571429
	SCENIC	GO_CellFateCommitment	7	0.285714				SCENIC	GO_CellFateCommitment	7	0.571429
	SCENIC	GO_CellFateCommitment	7	0.285714				SCENIC	GO_CellFateCommitment	7	0.428571
	SCENIC	GO_CellFateCommitment	7	0.428571				SCENIC	GO_CellFateCommitment	7	0.571429
	SCENIC	GO_CellFateCommitment	7	0.428571				SCENIC	GO_CellFateCommitment	7	0.428571
	SCENIC	GO_CellFateCommitment	7	0.285714				SCENIC	GO_CellFateCommitment	7	0.571429
	SCENIC	GO_CellFateCommitment	7	0.285714				SCENIC	GO_CellFateCommitment	7	0.428571
	SCENIC	GO_CellFateCommitment	7	0.285714				SCENIC	GO_CellFateCommitment	7	0.571429
	SCENIC	GO_CellFateCommitment	7	0.285714				SCENIC	GO_CellFateCommitment	7	0.571429
	SCENIC	GO_CellFateCommitment	7	0.142857				SCENIC	GO_CellFateCommitment	7	0.571429
	SCENIC	GO_CellFateCommitment	7	0.285714				SCENIC	GO_CellFateCommitment	7	0.714286
	SCENIC	GO_CellFateCommitment	7	0.285714				SCENIC	GO_CellFateCommitment	7	0.571429
	SCENIC	GO_CellFateCommitment	7	0.142857				SCENIC	GO_CellFateCommitment	7	0.428571
	VIPER	GO_CellFateCommitment	7	0				VIPER	GO_CellFateCommitment	7	0
	ANANSE	GO_CellFateCommitment	8	0.375				ANANSE	GO_CellFateCommitment	8	0.5
	ANANSE	GO_CellFateCommitment	8	0.5				ANANSE	GO_CellFateCommitment	8	0.5
	ANANSE	GO_CellFateCommitment	8	0.375				ANANSE	GO_CellFateCommitment	8	0.5
	ANANSE	GO_CellFateCommitment	8	0.5				ANANSE	GO_CellFateCommitment	8	0.5
	ANANSE	GO_CellFateCommitment	8	0.375				ANANSE	GO_CellFateCommitment	8	0.5
	ANANSE	GO_CellFateCommitment	8	0.5				ANANSE	GO_CellFateCommitment	8	0.5
	ANANSE	GO_CellFateCommitment	8	0.5				ANANSE	GO_CellFateCommitment	8	0.5
	ANANSE	GO_CellFateCommitment	8	0.5				ANANSE	GO_CellFateCommitment	8	0.5
	ANANSE	GO_CellFateCommitment	8	0.375				ANANSE	GO_CellFateCommitment	8	0.5
	ANANSE	GO_CellFateCommitment	8	0.5				ANANSE	GO_CellFateCommitment	8	0.5
	ANANSE	GO_CellFateCommitment	8	0.375				ANANSE	GO_CellFateCommitment	8	0.5
	ANANSE	GO_CellFateCommitment	8	0.375				ANANSE	GO_CellFateCommitment	8	0.5
	ANANSE	GO_CellFateCommitment	8	0.375				ANANSE	GO_CellFateCommitment	8	0.5
	ANANSE	GO_CellFateCommitment	8	0.5				ANANSE	GO_CellFateCommitment	8	0.5
	ANANSE	GO_CellFateCommitment	8	0.375				ANANSE	GO_CellFateCommitment	8	0.5
	ANANSE	GO_CellFateCommitment	8	0.375				ANANSE	GO_CellFateCommitment	8	0.5
	ANANSE	GO_CellFateCommitment	8	0.5				ANANSE	GO_CellFateCommitment	8	0.5
	ANANSE	GO_CellFateCommitment	8	0.5				ANANSE	GO_CellFateCommitment	8	0.5
	ANANSE	GO_CellFateCommitment	8	0.5				ANANSE	GO_CellFateCommitment	8	0.5
	ANANSE	GO_CellFateCommitment	8	0.375				ANANSE	GO_CellFateCommitment	8	0.5
	CEFCON	GO_CellFateCommitment	8	0.5				CEFCON	GO_CellFateCommitment	8	0.5
	CEFCON	GO_CellFateCommitment	8	0.625				CEFCON	GO_CellFateCommitment	8	0.375
	CEFCON	GO_CellFateCommitment	8	0.375				CEFCON	GO_CellFateCommitment	8	0.5
	CEFCON	GO_CellFateCommitment	8	0.25				CEFCON	GO_CellFateCommitment	8	0.5
	CEFCON	GO_CellFateCommitment	8	0.375				CEFCON	GO_CellFateCommitment	8	0.375
	CEFCON	GO_CellFateCommitment	8	0.5				CEFCON	GO_CellFateCommitment	8	0.375
	CEFCON	GO_CellFateCommitment	8	0.5				CEFCON	GO_CellFateCommitment	8	0.5
	CEFCON	GO_CellFateCommitment	8	0.375				CEFCON	GO_CellFateCommitment	8	0.375
	CEFCON	GO_CellFateCommitment	8	0.5				CEFCON	GO_CellFateCommitment	8	0.5
	CEFCON	GO_CellFateCommitment	8	0.375				CEFCON	GO_CellFateCommitment	8	0.375
	CEFCON	GO_CellFateCommitment	8	0.5				CEFCON	GO_CellFateCommitment	8	0.5
	CEFCON	GO_CellFateCommitment	8	0.5				CEFCON	GO_CellFateCommitment	8	0.375
	CEFCON	GO_CellFateCommitment	8	0.5				CEFCON	GO_CellFateCommitment	8	0.5
	CEFCON	GO_CellFateCommitment	8	0.5				CEFCON	GO_CellFateCommitment	8	0.5
	CEFCON	GO_CellFateCommitment	8	0.375				CEFCON	GO_CellFateCommitment	8	0.375
	CEFCON	GO_CellFateCommitment	8	0.5				CEFCON	GO_CellFateCommitment	8	0.375
	CEFCON	GO_CellFateCommitment	8	0.5				CEFCON	GO_CellFateCommitment	8	0.5
	CEFCON	GO_CellFateCommitment	8	0.5				CEFCON	GO_CellFateCommitment	8	0.5
	CEFCON	GO_CellFateCommitment	8	0.5				CEFCON	GO_CellFateCommitment	8	0.5
	CEFCON	GO_CellFateCommitment	8	0.5				CEFCON	GO_CellFateCommitment	8	0.5
	SCENIC	GO_CellFateCommitment	8	0.375				SCENIC	GO_CellFateCommitment	8	0.5
	SCENIC	GO_CellFateCommitment	8	0.25				SCENIC	GO_CellFateCommitment	8	0.5
	SCENIC	GO_CellFateCommitment	8	0.25				SCENIC	GO_CellFateCommitment	8	0.625
	SCENIC	GO_CellFateCommitment	8	0.125				SCENIC	GO_CellFateCommitment	8	0.625
	SCENIC	GO_CellFateCommitment	8	0.125				SCENIC	GO_CellFateCommitment	8	0.375
	SCENIC	GO_CellFateCommitment	8	0.375				SCENIC	GO_CellFateCommitment	8	0.5
	SCENIC	GO_CellFateCommitment	8	0.25				SCENIC	GO_CellFateCommitment	8	0.75
	SCENIC	GO_CellFateCommitment	8	0.125				SCENIC	GO_CellFateCommitment	8	0.625
	SCENIC	GO_CellFateCommitment	8	0.25				SCENIC	GO_CellFateCommitment	8	0.5
	SCENIC	GO_CellFateCommitment	8	0.375				SCENIC	GO_CellFateCommitment	8	0.375
	SCENIC	GO_CellFateCommitment	8	0.375				SCENIC	GO_CellFateCommitment	8	0.625
	SCENIC	GO_CellFateCommitment	8	0.375				SCENIC	GO_CellFateCommitment	8	0.375
	SCENIC	GO_CellFateCommitment	8	0.375				SCENIC	GO_CellFateCommitment	8	0.625
	SCENIC	GO_CellFateCommitment	8	0.25				SCENIC	GO_CellFateCommitment	8	0.5
	SCENIC	GO_CellFateCommitment	8	0.375				SCENIC	GO_CellFateCommitment	8	0.5
	SCENIC	GO_CellFateCommitment	8	0.375				SCENIC	GO_CellFateCommitment	8	0.5
	SCENIC	GO_CellFateCommitment	8	0.25				SCENIC	GO_CellFateCommitment	8	0.5
	SCENIC	GO_CellFateCommitment	8	0.25				SCENIC	GO_CellFateCommitment	8	0.75
	SCENIC	GO_CellFateCommitment	8	0.375				SCENIC	GO_CellFateCommitment	8	0.5
	SCENIC	GO_CellFateCommitment	8	0.125				SCENIC	GO_CellFateCommitment	8	0.375
	VIPER	GO_CellFateCommitment	8	0				VIPER	GO_CellFateCommitment	8	0
	ANANSE	GO_CellFateCommitment	9	0.333333				ANANSE	GO_CellFateCommitment	9	0.444444
	ANANSE	GO_CellFateCommitment	9	0.444444				ANANSE	GO_CellFateCommitment	9	0.444444
	ANANSE	GO_CellFateCommitment	9	0.333333				ANANSE	GO_CellFateCommitment	9	0.444444
	ANANSE	GO_CellFateCommitment	9	0.444444				ANANSE	GO_CellFateCommitment	9	0.444444
	ANANSE	GO_CellFateCommitment	9	0.333333				ANANSE	GO_CellFateCommitment	9	0.444444
	ANANSE	GO_CellFateCommitment	9	0.444444				ANANSE	GO_CellFateCommitment	9	0.444444
	ANANSE	GO_CellFateCommitment	9	0.444444				ANANSE	GO_CellFateCommitment	9	0.444444
	ANANSE	GO_CellFateCommitment	9	0.444444				ANANSE	GO_CellFateCommitment	9	0.444444
	ANANSE	GO_CellFateCommitment	9	0.333333				ANANSE	GO_CellFateCommitment	9	0.444444
	ANANSE	GO_CellFateCommitment	9	0.444444				ANANSE	GO_CellFateCommitment	9	0.444444
	ANANSE	GO_CellFateCommitment	9	0.333333				ANANSE	GO_CellFateCommitment	9	0.444444
	ANANSE	GO_CellFateCommitment	9	0.333333				ANANSE	GO_CellFateCommitment	9	0.555556
	ANANSE	GO_CellFateCommitment	9	0.333333				ANANSE	GO_CellFateCommitment	9	0.444444
	ANANSE	GO_CellFateCommitment	9	0.444444				ANANSE	GO_CellFateCommitment	9	0.444444
	ANANSE	GO_CellFateCommitment	9	0.333333				ANANSE	GO_CellFateCommitment	9	0.444444
	ANANSE	GO_CellFateCommitment	9	0.333333				ANANSE	GO_CellFateCommitment	9	0.444444
	ANANSE	GO_CellFateCommitment	9	0.444444				ANANSE	GO_CellFateCommitment	9	0.444444
	ANANSE	GO_CellFateCommitment	9	0.444444				ANANSE	GO_CellFateCommitment	9	0.444444
	ANANSE	GO_CellFateCommitment	9	0.444444				ANANSE	GO_CellFateCommitment	9	0.444444
	ANANSE	GO_CellFateCommitment	9	0.444444				ANANSE	GO_CellFateCommitment	9	0.444444
	CEFCON	GO_CellFateCommitment	9	0.444444				CEFCON	GO_CellFateCommitment	9	0.444444
	CEFCON	GO_CellFateCommitment	9	0.555556				CEFCON	GO_CellFateCommitment	9	0.444444
	CEFCON	GO_CellFateCommitment	9	0.333333				CEFCON	GO_CellFateCommitment	9	0.444444
	CEFCON	GO_CellFateCommitment	9	0.222222				CEFCON	GO_CellFateCommitment	9	0.444444
	CEFCON	GO_CellFateCommitment	9	0.333333				CEFCON	GO_CellFateCommitment	9	0.444444
	CEFCON	GO_CellFateCommitment	9	0.444444				CEFCON	GO_CellFateCommitment	9	0.444444
	CEFCON	GO_CellFateCommitment	9	0.444444				CEFCON	GO_CellFateCommitment	9	0.444444
	CEFCON	GO_CellFateCommitment	9	0.444444				CEFCON	GO_CellFateCommitment	9	0.444444
	CEFCON	GO_CellFateCommitment	9	0.444444				CEFCON	GO_CellFateCommitment	9	0.444444
	CEFCON	GO_CellFateCommitment	9	0.333333				CEFCON	GO_CellFateCommitment	9	0.444444
	CEFCON	GO_CellFateCommitment	9	0.444444				CEFCON	GO_CellFateCommitment	9	0.444444
	CEFCON	GO_CellFateCommitment	9	0.444444				CEFCON	GO_CellFateCommitment	9	0.444444
	CEFCON	GO_CellFateCommitment	9	0.444444				CEFCON	GO_CellFateCommitment	9	0.444444
	CEFCON	GO_CellFateCommitment	9	0.444444				CEFCON	GO_CellFateCommitment	9	0.444444
	CEFCON	GO_CellFateCommitment	9	0.333333				CEFCON	GO_CellFateCommitment	9	0.444444
	CEFCON	GO_CellFateCommitment	9	0.444444				CEFCON	GO_CellFateCommitment	9	0.444444
	CEFCON	GO_CellFateCommitment	9	0.444444				CEFCON	GO_CellFateCommitment	9	0.444444
	CEFCON	GO_CellFateCommitment	9	0.444444				CEFCON	GO_CellFateCommitment	9	0.444444
	CEFCON	GO_CellFateCommitment	9	0.444444				CEFCON	GO_CellFateCommitment	9	0.444444
	CEFCON	GO_CellFateCommitment	9	0.444444				CEFCON	GO_CellFateCommitment	9	0.444444
	SCENIC	GO_CellFateCommitment	9	0.333333				SCENIC	GO_CellFateCommitment	9	0.444444
	SCENIC	GO_CellFateCommitment	9	0.333333				SCENIC	GO_CellFateCommitment	9	0.444444
	SCENIC	GO_CellFateCommitment	9	0.333333				SCENIC	GO_CellFateCommitment	9	0.555556
	SCENIC	GO_CellFateCommitment	9	0.222222				SCENIC	GO_CellFateCommitment	9	0.555556
	SCENIC	GO_CellFateCommitment	9	0.111111				SCENIC	GO_CellFateCommitment	9	0.444444
	SCENIC	GO_CellFateCommitment	9	0.333333				SCENIC	GO_CellFateCommitment	9	0.444444
	SCENIC	GO_CellFateCommitment	9	0.333333				SCENIC	GO_CellFateCommitment	9	0.666667
	SCENIC	GO_CellFateCommitment	9	0.222222				SCENIC	GO_CellFateCommitment	9	0.555556
	SCENIC	GO_CellFateCommitment	9	0.222222				SCENIC	GO_CellFateCommitment	9	0.444444
	SCENIC	GO_CellFateCommitment	9	0.333333				SCENIC	GO_CellFateCommitment	9	0.444444
	SCENIC	GO_CellFateCommitment	9	0.333333				SCENIC	GO_CellFateCommitment	9	0.555556
	SCENIC	GO_CellFateCommitment	9	0.333333				SCENIC	GO_CellFateCommitment	9	0.333333
	SCENIC	GO_CellFateCommitment	9	0.333333				SCENIC	GO_CellFateCommitment	9	0.555556
	SCENIC	GO_CellFateCommitment	9	0.222222				SCENIC	GO_CellFateCommitment	9	0.555556
	SCENIC	GO_CellFateCommitment	9	0.333333				SCENIC	GO_CellFateCommitment	9	0.444444
	SCENIC	GO_CellFateCommitment	9	0.333333				SCENIC	GO_CellFateCommitment	9	0.444444
	SCENIC	GO_CellFateCommitment	9	0.222222				SCENIC	GO_CellFateCommitment	9	0.555556
	SCENIC	GO_CellFateCommitment	9	0.222222				SCENIC	GO_CellFateCommitment	9	0.777778
	SCENIC	GO_CellFateCommitment	9	0.333333				SCENIC	GO_CellFateCommitment	9	0.444444
	SCENIC	GO_CellFateCommitment	9	0.222222				SCENIC	GO_CellFateCommitment	9	0.333333
	VIPER	GO_CellFateCommitment	9	0				VIPER	GO_CellFateCommitment	9	0.111111
	ANANSE	GO_CellFateCommitment	10	0.4				ANANSE	GO_CellFateCommitment	10	0.4
	ANANSE	GO_CellFateCommitment	10	0.4				ANANSE	GO_CellFateCommitment	10	0.5
	ANANSE	GO_CellFateCommitment	10	0.3				ANANSE	GO_CellFateCommitment	10	0.4
	ANANSE	GO_CellFateCommitment	10	0.4				ANANSE	GO_CellFateCommitment	10	0.5
	ANANSE	GO_CellFateCommitment	10	0.3				ANANSE	GO_CellFateCommitment	10	0.5
	ANANSE	GO_CellFateCommitment	10	0.4				ANANSE	GO_CellFateCommitment	10	0.4
	ANANSE	GO_CellFateCommitment	10	0.4				ANANSE	GO_CellFateCommitment	10	0.4
	ANANSE	GO_CellFateCommitment	10	0.4				ANANSE	GO_CellFateCommitment	10	0.4
	ANANSE	GO_CellFateCommitment	10	0.3				ANANSE	GO_CellFateCommitment	10	0.4
	ANANSE	GO_CellFateCommitment	10	0.4				ANANSE	GO_CellFateCommitment	10	0.4
	ANANSE	GO_CellFateCommitment	10	0.3				ANANSE	GO_CellFateCommitment	10	0.4
	ANANSE	GO_CellFateCommitment	10	0.3				ANANSE	GO_CellFateCommitment	10	0.5
	ANANSE	GO_CellFateCommitment	10	0.3				ANANSE	GO_CellFateCommitment	10	0.4
	ANANSE	GO_CellFateCommitment	10	0.4				ANANSE	GO_CellFateCommitment	10	0.4
	ANANSE	GO_CellFateCommitment	10	0.3				ANANSE	GO_CellFateCommitment	10	0.5
	ANANSE	GO_CellFateCommitment	10	0.4				ANANSE	GO_CellFateCommitment	10	0.5
	ANANSE	GO_CellFateCommitment	10	0.4				ANANSE	GO_CellFateCommitment	10	0.5
	ANANSE	GO_CellFateCommitment	10	0.4				ANANSE	GO_CellFateCommitment	10	0.4
	ANANSE	GO_CellFateCommitment	10	0.4				ANANSE	GO_CellFateCommitment	10	0.4
	ANANSE	GO_CellFateCommitment	10	0.4				ANANSE	GO_CellFateCommitment	10	0.4
	CEFCON	GO_CellFateCommitment	10	0.4				CEFCON	GO_CellFateCommitment	10	0.5
	CEFCON	GO_CellFateCommitment	10	0.5				CEFCON	GO_CellFateCommitment	10	0.5
	CEFCON	GO_CellFateCommitment	10	0.3				CEFCON	GO_CellFateCommitment	10	0.5
	CEFCON	GO_CellFateCommitment	10	0.2				CEFCON	GO_CellFateCommitment	10	0.5
	CEFCON	GO_CellFateCommitment	10	0.3				CEFCON	GO_CellFateCommitment	10	0.5
	CEFCON	GO_CellFateCommitment	10	0.4				CEFCON	GO_CellFateCommitment	10	0.5
	CEFCON	GO_CellFateCommitment	10	0.4				CEFCON	GO_CellFateCommitment	10	0.5
	CEFCON	GO_CellFateCommitment	10	0.4				CEFCON	GO_CellFateCommitment	10	0.5
	CEFCON	GO_CellFateCommitment	10	0.4				CEFCON	GO_CellFateCommitment	10	0.5
	CEFCON	GO_CellFateCommitment	10	0.3				CEFCON	GO_CellFateCommitment	10	0.5
	CEFCON	GO_CellFateCommitment	10	0.4				CEFCON	GO_CellFateCommitment	10	0.5
	CEFCON	GO_CellFateCommitment	10	0.4				CEFCON	GO_CellFateCommitment	10	0.5
	CEFCON	GO_CellFateCommitment	10	0.4				CEFCON	GO_CellFateCommitment	10	0.5
	CEFCON	GO_CellFateCommitment	10	0.4				CEFCON	GO_CellFateCommitment	10	0.5
	CEFCON	GO_CellFateCommitment	10	0.4				CEFCON	GO_CellFateCommitment	10	0.5
	CEFCON	GO_CellFateCommitment	10	0.4				CEFCON	GO_CellFateCommitment	10	0.5
	CEFCON	GO_CellFateCommitment	10	0.4				CEFCON	GO_CellFateCommitment	10	0.5
	CEFCON	GO_CellFateCommitment	10	0.4				CEFCON	GO_CellFateCommitment	10	0.5
	CEFCON	GO_CellFateCommitment	10	0.4				CEFCON	GO_CellFateCommitment	10	0.5
	CEFCON	GO_CellFateCommitment	10	0.4				CEFCON	GO_CellFateCommitment	10	0.5
	SCENIC	GO_CellFateCommitment	10	0.3				SCENIC	GO_CellFateCommitment	10	0.4
	SCENIC	GO_CellFateCommitment	10	0.3				SCENIC	GO_CellFateCommitment	10	0.5
	SCENIC	GO_CellFateCommitment	10	0.3				SCENIC	GO_CellFateCommitment	10	0.5
	SCENIC	GO_CellFateCommitment	10	0.3				SCENIC	GO_CellFateCommitment	10	0.5
	SCENIC	GO_CellFateCommitment	10	0.2				SCENIC	GO_CellFateCommitment	10	0.5
	SCENIC	GO_CellFateCommitment	10	0.3				SCENIC	GO_CellFateCommitment	10	0.5
	SCENIC	GO_CellFateCommitment	10	0.3				SCENIC	GO_CellFateCommitment	10	0.6
	SCENIC	GO_CellFateCommitment	10	0.2				SCENIC	GO_CellFateCommitment	10	0.5
	SCENIC	GO_CellFateCommitment	10	0.3				SCENIC	GO_CellFateCommitment	10	0.4
	SCENIC	GO_CellFateCommitment	10	0.3				SCENIC	GO_CellFateCommitment	10	0.4
	SCENIC	GO_CellFateCommitment	10	0.3				SCENIC	GO_CellFateCommitment	10	0.5
	SCENIC	GO_CellFateCommitment	10	0.3				SCENIC	GO_CellFateCommitment	10	0.4
	SCENIC	GO_CellFateCommitment	10	0.3				SCENIC	GO_CellFateCommitment	10	0.6
	SCENIC	GO_CellFateCommitment	10	0.2				SCENIC	GO_CellFateCommitment	10	0.5
	SCENIC	GO_CellFateCommitment	10	0.3				SCENIC	GO_CellFateCommitment	10	0.4
	SCENIC	GO_CellFateCommitment	10	0.3				SCENIC	GO_CellFateCommitment	10	0.4
	SCENIC	GO_CellFateCommitment	10	0.2				SCENIC	GO_CellFateCommitment	10	0.5
	SCENIC	GO_CellFateCommitment	10	0.2				SCENIC	GO_CellFateCommitment	10	0.7
	SCENIC	GO_CellFateCommitment	10	0.3				SCENIC	GO_CellFateCommitment	10	0.4
	SCENIC	GO_CellFateCommitment	10	0.2				SCENIC	GO_CellFateCommitment	10	0.4
	VIPER	GO_CellFateCommitment	10	0				VIPER	GO_CellFateCommitment	10	0.1
	ANANSE	GO_CellFateCommitment	11	0.363636				ANANSE	GO_CellFateCommitment	11	0.454545
	ANANSE	GO_CellFateCommitment	11	0.363636				ANANSE	GO_CellFateCommitment	11	0.454545
	ANANSE	GO_CellFateCommitment	11	0.272727				ANANSE	GO_CellFateCommitment	11	0.454545
	ANANSE	GO_CellFateCommitment	11	0.363636				ANANSE	GO_CellFateCommitment	11	0.454545
	ANANSE	GO_CellFateCommitment	11	0.272727				ANANSE	GO_CellFateCommitment	11	0.454545
	ANANSE	GO_CellFateCommitment	11	0.363636				ANANSE	GO_CellFateCommitment	11	0.454545
	ANANSE	GO_CellFateCommitment	11	0.363636				ANANSE	GO_CellFateCommitment	11	0.454545
	ANANSE	GO_CellFateCommitment	11	0.363636				ANANSE	GO_CellFateCommitment	11	0.454545
	ANANSE	GO_CellFateCommitment	11	0.272727				ANANSE	GO_CellFateCommitment	11	0.454545
	ANANSE	GO_CellFateCommitment	11	0.363636				ANANSE	GO_CellFateCommitment	11	0.454545
	ANANSE	GO_CellFateCommitment	11	0.363636				ANANSE	GO_CellFateCommitment	11	0.454545
	ANANSE	GO_CellFateCommitment	11	0.272727				ANANSE	GO_CellFateCommitment	11	0.454545
	ANANSE	GO_CellFateCommitment	11	0.272727				ANANSE	GO_CellFateCommitment	11	0.454545
	ANANSE	GO_CellFateCommitment	11	0.363636				ANANSE	GO_CellFateCommitment	11	0.454545
	ANANSE	GO_CellFateCommitment	11	0.272727				ANANSE	GO_CellFateCommitment	11	0.454545
	ANANSE	GO_CellFateCommitment	11	0.363636				ANANSE	GO_CellFateCommitment	11	0.454545
	ANANSE	GO_CellFateCommitment	11	0.363636				ANANSE	GO_CellFateCommitment	11	0.454545
	ANANSE	GO_CellFateCommitment	11	0.363636				ANANSE	GO_CellFateCommitment	11	0.454545
	ANANSE	GO_CellFateCommitment	11	0.363636				ANANSE	GO_CellFateCommitment	11	0.454545
	ANANSE	GO_CellFateCommitment	11	0.363636				ANANSE	GO_CellFateCommitment	11	0.454545
	CEFCON	GO_CellFateCommitment	11	0.363636				CEFCON	GO_CellFateCommitment	11	0.545455
	CEFCON	GO_CellFateCommitment	11	0.454545				CEFCON	GO_CellFateCommitment	11	0.454545
	CEFCON	GO_CellFateCommitment	11	0.272727				CEFCON	GO_CellFateCommitment	11	0.545455
	CEFCON	GO_CellFateCommitment	11	0.272727				CEFCON	GO_CellFateCommitment	11	0.454545
	CEFCON	GO_CellFateCommitment	11	0.272727				CEFCON	GO_CellFateCommitment	11	0.545455
	CEFCON	GO_CellFateCommitment	11	0.363636				CEFCON	GO_CellFateCommitment	11	0.545455
	CEFCON	GO_CellFateCommitment	11	0.363636				CEFCON	GO_CellFateCommitment	11	0.454545
	CEFCON	GO_CellFateCommitment	11	0.363636				CEFCON	GO_CellFateCommitment	11	0.545455
	CEFCON	GO_CellFateCommitment	11	0.363636				CEFCON	GO_CellFateCommitment	11	0.545455
	CEFCON	GO_CellFateCommitment	11	0.272727				CEFCON	GO_CellFateCommitment	11	0.454545
	CEFCON	GO_CellFateCommitment	11	0.363636				CEFCON	GO_CellFateCommitment	11	0.454545
	CEFCON	GO_CellFateCommitment	11	0.363636				CEFCON	GO_CellFateCommitment	11	0.545455
	CEFCON	GO_CellFateCommitment	11	0.363636				CEFCON	GO_CellFateCommitment	11	0.454545
	CEFCON	GO_CellFateCommitment	11	0.363636				CEFCON	GO_CellFateCommitment	11	0.545455
	CEFCON	GO_CellFateCommitment	11	0.363636				CEFCON	GO_CellFateCommitment	11	0.545455
	CEFCON	GO_CellFateCommitment	11	0.363636				CEFCON	GO_CellFateCommitment	11	0.545455
	CEFCON	GO_CellFateCommitment	11	0.363636				CEFCON	GO_CellFateCommitment	11	0.545455
	CEFCON	GO_CellFateCommitment	11	0.363636				CEFCON	GO_CellFateCommitment	11	0.545455
	CEFCON	GO_CellFateCommitment	11	0.363636				CEFCON	GO_CellFateCommitment	11	0.545455
	CEFCON	GO_CellFateCommitment	11	0.363636				CEFCON	GO_CellFateCommitment	11	0.545455
	SCENIC	GO_CellFateCommitment	11	0.272727				SCENIC	GO_CellFateCommitment	11	0.454545
	SCENIC	GO_CellFateCommitment	11	0.272727				SCENIC	GO_CellFateCommitment	11	0.545455
	SCENIC	GO_CellFateCommitment	11	0.272727				SCENIC	GO_CellFateCommitment	11	0.545455
	SCENIC	GO_CellFateCommitment	11	0.272727				SCENIC	GO_CellFateCommitment	11	0.545455
	SCENIC	GO_CellFateCommitment	11	0.181818				SCENIC	GO_CellFateCommitment	11	0.454545
	SCENIC	GO_CellFateCommitment	11	0.272727				SCENIC	GO_CellFateCommitment	11	0.454545
	SCENIC	GO_CellFateCommitment	11	0.272727				SCENIC	GO_CellFateCommitment	11	0.545455
	SCENIC	GO_CellFateCommitment	11	0.272727				SCENIC	GO_CellFateCommitment	11	0.454545
	SCENIC	GO_CellFateCommitment	11	0.272727				SCENIC	GO_CellFateCommitment	11	0.363636
	SCENIC	GO_CellFateCommitment	11	0.272727				SCENIC	GO_CellFateCommitment	11	0.363636
	SCENIC	GO_CellFateCommitment	11	0.272727				SCENIC	GO_CellFateCommitment	11	0.454545
	SCENIC	GO_CellFateCommitment	11	0.272727				SCENIC	GO_CellFateCommitment	11	0.363636
	SCENIC	GO_CellFateCommitment	11	0.272727				SCENIC	GO_CellFateCommitment	11	0.545455
	SCENIC	GO_CellFateCommitment	11	0.181818				SCENIC	GO_CellFateCommitment	11	0.545455
	SCENIC	GO_CellFateCommitment	11	0.363636				SCENIC	GO_CellFateCommitment	11	0.363636
	SCENIC	GO_CellFateCommitment	11	0.272727				SCENIC	GO_CellFateCommitment	11	0.454545
	SCENIC	GO_CellFateCommitment	11	0.272727				SCENIC	GO_CellFateCommitment	11	0.454545
	SCENIC	GO_CellFateCommitment	11	0.181818				SCENIC	GO_CellFateCommitment	11	0.636364
	SCENIC	GO_CellFateCommitment	11	0.272727				SCENIC	GO_CellFateCommitment	11	0.454545
	SCENIC	GO_CellFateCommitment	11	0.181818				SCENIC	GO_CellFateCommitment	11	0.363636
	VIPER	GO_CellFateCommitment	11	0				VIPER	GO_CellFateCommitment	11	0.0909091
	ANANSE	GO_CellFateCommitment	12	0.333333				ANANSE	GO_CellFateCommitment	12	0.416667
	ANANSE	GO_CellFateCommitment	12	0.333333				ANANSE	GO_CellFateCommitment	12	0.416667
	ANANSE	GO_CellFateCommitment	12	0.25				ANANSE	GO_CellFateCommitment	12	0.416667
	ANANSE	GO_CellFateCommitment	12	0.333333				ANANSE	GO_CellFateCommitment	12	0.416667
	ANANSE	GO_CellFateCommitment	12	0.25				ANANSE	GO_CellFateCommitment	12	0.416667
	ANANSE	GO_CellFateCommitment	12	0.333333				ANANSE	GO_CellFateCommitment	12	0.416667
	ANANSE	GO_CellFateCommitment	12	0.333333				ANANSE	GO_CellFateCommitment	12	0.416667
	ANANSE	GO_CellFateCommitment	12	0.333333				ANANSE	GO_CellFateCommitment	12	0.416667
	ANANSE	GO_CellFateCommitment	12	0.333333				ANANSE	GO_CellFateCommitment	12	0.416667
	ANANSE	GO_CellFateCommitment	12	0.333333				ANANSE	GO_CellFateCommitment	12	0.416667
	ANANSE	GO_CellFateCommitment	12	0.333333				ANANSE	GO_CellFateCommitment	12	0.416667
	ANANSE	GO_CellFateCommitment	12	0.333333				ANANSE	GO_CellFateCommitment	12	0.416667
	ANANSE	GO_CellFateCommitment	12	0.333333				ANANSE	GO_CellFateCommitment	12	0.416667
	ANANSE	GO_CellFateCommitment	12	0.333333				ANANSE	GO_CellFateCommitment	12	0.416667
	ANANSE	GO_CellFateCommitment	12	0.333333				ANANSE	GO_CellFateCommitment	12	0.416667
	ANANSE	GO_CellFateCommitment	12	0.333333				ANANSE	GO_CellFateCommitment	12	0.416667
	ANANSE	GO_CellFateCommitment	12	0.333333				ANANSE	GO_CellFateCommitment	12	0.416667
	ANANSE	GO_CellFateCommitment	12	0.333333				ANANSE	GO_CellFateCommitment	12	0.416667
	ANANSE	GO_CellFateCommitment	12	0.333333				ANANSE	GO_CellFateCommitment	12	0.416667
	ANANSE	GO_CellFateCommitment	12	0.333333				ANANSE	GO_CellFateCommitment	12	0.416667
	CEFCON	GO_CellFateCommitment	12	0.333333				CEFCON	GO_CellFateCommitment	12	0.583333
	CEFCON	GO_CellFateCommitment	12	0.416667				CEFCON	GO_CellFateCommitment	12	0.416667
	CEFCON	GO_CellFateCommitment	12	0.333333				CEFCON	GO_CellFateCommitment	12	0.5
	CEFCON	GO_CellFateCommitment	12	0.333333				CEFCON	GO_CellFateCommitment	12	0.5
	CEFCON	GO_CellFateCommitment	12	0.25				CEFCON	GO_CellFateCommitment	12	0.5
	CEFCON	GO_CellFateCommitment	12	0.333333				CEFCON	GO_CellFateCommitment	12	0.5
	CEFCON	GO_CellFateCommitment	12	0.333333				CEFCON	GO_CellFateCommitment	12	0.5
	CEFCON	GO_CellFateCommitment	12	0.333333				CEFCON	GO_CellFateCommitment	12	0.5
	CEFCON	GO_CellFateCommitment	12	0.333333				CEFCON	GO_CellFateCommitment	12	0.5
	CEFCON	GO_CellFateCommitment	12	0.25				CEFCON	GO_CellFateCommitment	12	0.5
	CEFCON	GO_CellFateCommitment	12	0.333333				CEFCON	GO_CellFateCommitment	12	0.5
	CEFCON	GO_CellFateCommitment	12	0.416667				CEFCON	GO_CellFateCommitment	12	0.5
	CEFCON	GO_CellFateCommitment	12	0.333333				CEFCON	GO_CellFateCommitment	12	0.5
	CEFCON	GO_CellFateCommitment	12	0.333333				CEFCON	GO_CellFateCommitment	12	0.5
	CEFCON	GO_CellFateCommitment	12	0.333333				CEFCON	GO_CellFateCommitment	12	0.5
	CEFCON	GO_CellFateCommitment	12	0.333333				CEFCON	GO_CellFateCommitment	12	0.5
	CEFCON	GO_CellFateCommitment	12	0.333333				CEFCON	GO_CellFateCommitment	12	0.583333
	CEFCON	GO_CellFateCommitment	12	0.333333				CEFCON	GO_CellFateCommitment	12	0.583333
	CEFCON	GO_CellFateCommitment	12	0.333333				CEFCON	GO_CellFateCommitment	12	0.583333
	CEFCON	GO_CellFateCommitment	12	0.333333				CEFCON	GO_CellFateCommitment	12	0.5
	SCENIC	GO_CellFateCommitment	12	0.25				SCENIC	GO_CellFateCommitment	12	0.416667
	SCENIC	GO_CellFateCommitment	12	0.25				SCENIC	GO_CellFateCommitment	12	0.5
	SCENIC	GO_CellFateCommitment	12	0.25				SCENIC	GO_CellFateCommitment	12	0.5
	SCENIC	GO_CellFateCommitment	12	0.25				SCENIC	GO_CellFateCommitment	12	0.5
	SCENIC	GO_CellFateCommitment	12	0.25				SCENIC	GO_CellFateCommitment	12	0.5
	SCENIC	GO_CellFateCommitment	12	0.25				SCENIC	GO_CellFateCommitment	12	0.416667
	SCENIC	GO_CellFateCommitment	12	0.25				SCENIC	GO_CellFateCommitment	12	0.5
	SCENIC	GO_CellFateCommitment	12	0.25				SCENIC	GO_CellFateCommitment	12	0.416667
	SCENIC	GO_CellFateCommitment	12	0.25				SCENIC	GO_CellFateCommitment	12	0.333333
	SCENIC	GO_CellFateCommitment	12	0.25				SCENIC	GO_CellFateCommitment	12	0.333333
	SCENIC	GO_CellFateCommitment	12	0.25				SCENIC	GO_CellFateCommitment	12	0.5
	SCENIC	GO_CellFateCommitment	12	0.25				SCENIC	GO_CellFateCommitment	12	0.333333
	SCENIC	GO_CellFateCommitment	12	0.25				SCENIC	GO_CellFateCommitment	12	0.5
	SCENIC	GO_CellFateCommitment	12	0.166667				SCENIC	GO_CellFateCommitment	12	0.583333
	SCENIC	GO_CellFateCommitment	12	0.333333				SCENIC	GO_CellFateCommitment	12	0.416667
	SCENIC	GO_CellFateCommitment	12	0.25				SCENIC	GO_CellFateCommitment	12	0.416667
	SCENIC	GO_CellFateCommitment	12	0.25				SCENIC	GO_CellFateCommitment	12	0.416667
	SCENIC	GO_CellFateCommitment	12	0.25				SCENIC	GO_CellFateCommitment	12	0.583333
	SCENIC	GO_CellFateCommitment	12	0.25				SCENIC	GO_CellFateCommitment	12	0.416667
	SCENIC	GO_CellFateCommitment	12	0.166667				SCENIC	GO_CellFateCommitment	12	0.416667
	VIPER	GO_CellFateCommitment	12	0				VIPER	GO_CellFateCommitment	12	0.166667
	ANANSE	GO_CellFateCommitment	13	0.307692				ANANSE	GO_CellFateCommitment	13	0.384615
	ANANSE	GO_CellFateCommitment	13	0.307692				ANANSE	GO_CellFateCommitment	13	0.384615
	ANANSE	GO_CellFateCommitment	13	0.307692				ANANSE	GO_CellFateCommitment	13	0.384615
	ANANSE	GO_CellFateCommitment	13	0.307692				ANANSE	GO_CellFateCommitment	13	0.384615
	ANANSE	GO_CellFateCommitment	13	0.307692				ANANSE	GO_CellFateCommitment	13	0.384615
	ANANSE	GO_CellFateCommitment	13	0.384615				ANANSE	GO_CellFateCommitment	13	0.384615
	ANANSE	GO_CellFateCommitment	13	0.307692				ANANSE	GO_CellFateCommitment	13	0.384615
	ANANSE	GO_CellFateCommitment	13	0.384615				ANANSE	GO_CellFateCommitment	13	0.384615
	ANANSE	GO_CellFateCommitment	13	0.384615				ANANSE	GO_CellFateCommitment	13	0.384615
	ANANSE	GO_CellFateCommitment	13	0.307692				ANANSE	GO_CellFateCommitment	13	0.384615
	ANANSE	GO_CellFateCommitment	13	0.384615				ANANSE	GO_CellFateCommitment	13	0.384615
	ANANSE	GO_CellFateCommitment	13	0.384615				ANANSE	GO_CellFateCommitment	13	0.384615
	ANANSE	GO_CellFateCommitment	13	0.307692				ANANSE	GO_CellFateCommitment	13	0.384615
	ANANSE	GO_CellFateCommitment	13	0.307692				ANANSE	GO_CellFateCommitment	13	0.384615
	ANANSE	GO_CellFateCommitment	13	0.307692				ANANSE	GO_CellFateCommitment	13	0.384615
	ANANSE	GO_CellFateCommitment	13	0.307692				ANANSE	GO_CellFateCommitment	13	0.384615
	ANANSE	GO_CellFateCommitment	13	0.307692				ANANSE	GO_CellFateCommitment	13	0.384615
	ANANSE	GO_CellFateCommitment	13	0.307692				ANANSE	GO_CellFateCommitment	13	0.384615
	ANANSE	GO_CellFateCommitment	13	0.307692				ANANSE	GO_CellFateCommitment	13	0.384615
	ANANSE	GO_CellFateCommitment	13	0.384615				ANANSE	GO_CellFateCommitment	13	0.384615
	CEFCON	GO_CellFateCommitment	13	0.307692				CEFCON	GO_CellFateCommitment	13	0.538462
	CEFCON	GO_CellFateCommitment	13	0.384615				CEFCON	GO_CellFateCommitment	13	0.384615
	CEFCON	GO_CellFateCommitment	13	0.307692				CEFCON	GO_CellFateCommitment	13	0.538462
	CEFCON	GO_CellFateCommitment	13	0.307692				CEFCON	GO_CellFateCommitment	13	0.461538
	CEFCON	GO_CellFateCommitment	13	0.230769				CEFCON	GO_CellFateCommitment	13	0.461538
	CEFCON	GO_CellFateCommitment	13	0.307692				CEFCON	GO_CellFateCommitment	13	0.461538
	CEFCON	GO_CellFateCommitment	13	0.307692				CEFCON	GO_CellFateCommitment	13	0.538462
	CEFCON	GO_CellFateCommitment	13	0.307692				CEFCON	GO_CellFateCommitment	13	0.461538
	CEFCON	GO_CellFateCommitment	13	0.307692				CEFCON	GO_CellFateCommitment	13	0.538462
	CEFCON	GO_CellFateCommitment	13	0.230769				CEFCON	GO_CellFateCommitment	13	0.461538
	CEFCON	GO_CellFateCommitment	13	0.307692				CEFCON	GO_CellFateCommitment	13	0.461538
	CEFCON	GO_CellFateCommitment	13	0.384615				CEFCON	GO_CellFateCommitment	13	0.461538
	CEFCON	GO_CellFateCommitment	13	0.307692				CEFCON	GO_CellFateCommitment	13	0.538462
	CEFCON	GO_CellFateCommitment	13	0.307692				CEFCON	GO_CellFateCommitment	13	0.461538
	CEFCON	GO_CellFateCommitment	13	0.307692				CEFCON	GO_CellFateCommitment	13	0.461538
	CEFCON	GO_CellFateCommitment	13	0.307692				CEFCON	GO_CellFateCommitment	13	0.538462
	CEFCON	GO_CellFateCommitment	13	0.384615				CEFCON	GO_CellFateCommitment	13	0.538462
	CEFCON	GO_CellFateCommitment	13	0.307692				CEFCON	GO_CellFateCommitment	13	0.538462
	CEFCON	GO_CellFateCommitment	13	0.307692				CEFCON	GO_CellFateCommitment	13	0.538462
	CEFCON	GO_CellFateCommitment	13	0.307692				CEFCON	GO_CellFateCommitment	13	0.538462
	SCENIC	GO_CellFateCommitment	13	0.230769				SCENIC	GO_CellFateCommitment	13	0.384615
	SCENIC	GO_CellFateCommitment	13	0.230769				SCENIC	GO_CellFateCommitment	13	0.461538
	SCENIC	GO_CellFateCommitment	13	0.230769				SCENIC	GO_CellFateCommitment	13	0.461538
	SCENIC	GO_CellFateCommitment	13	0.230769				SCENIC	GO_CellFateCommitment	13	0.461538
	SCENIC	GO_CellFateCommitment	13	0.230769				SCENIC	GO_CellFateCommitment	13	0.461538
	SCENIC	GO_CellFateCommitment	13	0.230769				SCENIC	GO_CellFateCommitment	13	0.384615
	SCENIC	GO_CellFateCommitment	13	0.230769				SCENIC	GO_CellFateCommitment	13	0.461538
	SCENIC	GO_CellFateCommitment	13	0.230769				SCENIC	GO_CellFateCommitment	13	0.384615
	SCENIC	GO_CellFateCommitment	13	0.307692				SCENIC	GO_CellFateCommitment	13	0.307692
	SCENIC	GO_CellFateCommitment	13	0.230769				SCENIC	GO_CellFateCommitment	13	0.384615
	SCENIC	GO_CellFateCommitment	13	0.230769				SCENIC	GO_CellFateCommitment	13	0.461538
	SCENIC	GO_CellFateCommitment	13	0.230769				SCENIC	GO_CellFateCommitment	13	0.307692
	SCENIC	GO_CellFateCommitment	13	0.230769				SCENIC	GO_CellFateCommitment	13	0.461538
	SCENIC	GO_CellFateCommitment	13	0.153846				SCENIC	GO_CellFateCommitment	13	0.538462
	SCENIC	GO_CellFateCommitment	13	0.307692				SCENIC	GO_CellFateCommitment	13	0.384615
	SCENIC	GO_CellFateCommitment	13	0.230769				SCENIC	GO_CellFateCommitment	13	0.384615
	SCENIC	GO_CellFateCommitment	13	0.230769				SCENIC	GO_CellFateCommitment	13	0.384615
	SCENIC	GO_CellFateCommitment	13	0.230769				SCENIC	GO_CellFateCommitment	13	0.538462
	SCENIC	GO_CellFateCommitment	13	0.230769				SCENIC	GO_CellFateCommitment	13	0.384615
	SCENIC	GO_CellFateCommitment	13	0.230769				SCENIC	GO_CellFateCommitment	13	0.384615
	VIPER	GO_CellFateCommitment	13	0				VIPER	GO_CellFateCommitment	13	0.153846
	ANANSE	GO_CellFateCommitment	14	0.357143				ANANSE	GO_CellFateCommitment	14	0.357143
	ANANSE	GO_CellFateCommitment	14	0.357143				ANANSE	GO_CellFateCommitment	14	0.357143
	ANANSE	GO_CellFateCommitment	14	0.285714				ANANSE	GO_CellFateCommitment	14	0.357143
	ANANSE	GO_CellFateCommitment	14	0.357143				ANANSE	GO_CellFateCommitment	14	0.357143
	ANANSE	GO_CellFateCommitment	14	0.285714				ANANSE	GO_CellFateCommitment	14	0.357143
	ANANSE	GO_CellFateCommitment	14	0.357143				ANANSE	GO_CellFateCommitment	14	0.357143
	ANANSE	GO_CellFateCommitment	14	0.357143				ANANSE	GO_CellFateCommitment	14	0.357143
	ANANSE	GO_CellFateCommitment	14	0.357143				ANANSE	GO_CellFateCommitment	14	0.357143
	ANANSE	GO_CellFateCommitment	14	0.357143				ANANSE	GO_CellFateCommitment	14	0.357143
	ANANSE	GO_CellFateCommitment	14	0.357143				ANANSE	GO_CellFateCommitment	14	0.357143
	ANANSE	GO_CellFateCommitment	14	0.357143				ANANSE	GO_CellFateCommitment	14	0.357143
	ANANSE	GO_CellFateCommitment	14	0.357143				ANANSE	GO_CellFateCommitment	14	0.357143
	ANANSE	GO_CellFateCommitment	14	0.357143				ANANSE	GO_CellFateCommitment	14	0.357143
	ANANSE	GO_CellFateCommitment	14	0.357143				ANANSE	GO_CellFateCommitment	14	0.357143
	ANANSE	GO_CellFateCommitment	14	0.357143				ANANSE	GO_CellFateCommitment	14	0.357143
	ANANSE	GO_CellFateCommitment	14	0.285714				ANANSE	GO_CellFateCommitment	14	0.357143
	ANANSE	GO_CellFateCommitment	14	0.357143				ANANSE	GO_CellFateCommitment	14	0.357143
	ANANSE	GO_CellFateCommitment	14	0.357143				ANANSE	GO_CellFateCommitment	14	0.357143
	ANANSE	GO_CellFateCommitment	14	0.357143				ANANSE	GO_CellFateCommitment	14	0.357143
	ANANSE	GO_CellFateCommitment	14	0.357143				ANANSE	GO_CellFateCommitment	14	0.357143
	CEFCON	GO_CellFateCommitment	14	0.285714				CEFCON	GO_CellFateCommitment	14	0.5
	CEFCON	GO_CellFateCommitment	14	0.357143				CEFCON	GO_CellFateCommitment	14	0.428571
	CEFCON	GO_CellFateCommitment	14	0.285714				CEFCON	GO_CellFateCommitment	14	0.5
	CEFCON	GO_CellFateCommitment	14	0.285714				CEFCON	GO_CellFateCommitment	14	0.428571
	CEFCON	GO_CellFateCommitment	14	0.214286				CEFCON	GO_CellFateCommitment	14	0.428571
	CEFCON	GO_CellFateCommitment	14	0.285714				CEFCON	GO_CellFateCommitment	14	0.428571
	CEFCON	GO_CellFateCommitment	14	0.285714				CEFCON	GO_CellFateCommitment	14	0.5
	CEFCON	GO_CellFateCommitment	14	0.285714				CEFCON	GO_CellFateCommitment	14	0.428571
	CEFCON	GO_CellFateCommitment	14	0.285714				CEFCON	GO_CellFateCommitment	14	0.5
	CEFCON	GO_CellFateCommitment	14	0.214286				CEFCON	GO_CellFateCommitment	14	0.428571
	CEFCON	GO_CellFateCommitment	14	0.285714				CEFCON	GO_CellFateCommitment	14	0.428571
	CEFCON	GO_CellFateCommitment	14	0.357143				CEFCON	GO_CellFateCommitment	14	0.5
	CEFCON	GO_CellFateCommitment	14	0.285714				CEFCON	GO_CellFateCommitment	14	0.5
	CEFCON	GO_CellFateCommitment	14	0.285714				CEFCON	GO_CellFateCommitment	14	0.428571
	CEFCON	GO_CellFateCommitment	14	0.285714				CEFCON	GO_CellFateCommitment	14	0.428571
	CEFCON	GO_CellFateCommitment	14	0.285714				CEFCON	GO_CellFateCommitment	14	0.5
	CEFCON	GO_CellFateCommitment	14	0.357143				CEFCON	GO_CellFateCommitment	14	0.5
	CEFCON	GO_CellFateCommitment	14	0.285714				CEFCON	GO_CellFateCommitment	14	0.5
	CEFCON	GO_CellFateCommitment	14	0.285714				CEFCON	GO_CellFateCommitment	14	0.5
	CEFCON	GO_CellFateCommitment	14	0.285714				CEFCON	GO_CellFateCommitment	14	0.5
	SCENIC	GO_CellFateCommitment	14	0.214286				SCENIC	GO_CellFateCommitment	14	0.357143
	SCENIC	GO_CellFateCommitment	14	0.214286				SCENIC	GO_CellFateCommitment	14	0.428571
	SCENIC	GO_CellFateCommitment	14	0.214286				SCENIC	GO_CellFateCommitment	14	0.428571
	SCENIC	GO_CellFateCommitment	14	0.214286				SCENIC	GO_CellFateCommitment	14	0.428571
	SCENIC	GO_CellFateCommitment	14	0.214286				SCENIC	GO_CellFateCommitment	14	0.428571
	SCENIC	GO_CellFateCommitment	14	0.285714				SCENIC	GO_CellFateCommitment	14	0.357143
	SCENIC	GO_CellFateCommitment	14	0.214286				SCENIC	GO_CellFateCommitment	14	0.428571
	SCENIC	GO_CellFateCommitment	14	0.214286				SCENIC	GO_CellFateCommitment	14	0.357143
	SCENIC	GO_CellFateCommitment	14	0.285714				SCENIC	GO_CellFateCommitment	14	0.285714
	SCENIC	GO_CellFateCommitment	14	0.214286				SCENIC	GO_CellFateCommitment	14	0.357143
	SCENIC	GO_CellFateCommitment	14	0.214286				SCENIC	GO_CellFateCommitment	14	0.428571
	SCENIC	GO_CellFateCommitment	14	0.214286				SCENIC	GO_CellFateCommitment	14	0.357143
	SCENIC	GO_CellFateCommitment	14	0.214286				SCENIC	GO_CellFateCommitment	14	0.428571
	SCENIC	GO_CellFateCommitment	14	0.142857				SCENIC	GO_CellFateCommitment	14	0.5
	SCENIC	GO_CellFateCommitment	14	0.285714				SCENIC	GO_CellFateCommitment	14	0.357143
	SCENIC	GO_CellFateCommitment	14	0.214286				SCENIC	GO_CellFateCommitment	14	0.357143
	SCENIC	GO_CellFateCommitment	14	0.214286				SCENIC	GO_CellFateCommitment	14	0.357143
	SCENIC	GO_CellFateCommitment	14	0.214286				SCENIC	GO_CellFateCommitment	14	0.5
	SCENIC	GO_CellFateCommitment	14	0.214286				SCENIC	GO_CellFateCommitment	14	0.357143
	SCENIC	GO_CellFateCommitment	14	0.214286				SCENIC	GO_CellFateCommitment	14	0.428571
	VIPER	GO_CellFateCommitment	14	0				VIPER	GO_CellFateCommitment	14	0.142857
	ANANSE	GO_CellFateCommitment	15	0.333333				ANANSE	GO_CellFateCommitment	15	0.333333
	ANANSE	GO_CellFateCommitment	15	0.333333				ANANSE	GO_CellFateCommitment	15	0.4
	ANANSE	GO_CellFateCommitment	15	0.266667				ANANSE	GO_CellFateCommitment	15	0.4
	ANANSE	GO_CellFateCommitment	15	0.333333				ANANSE	GO_CellFateCommitment	15	0.333333
	ANANSE	GO_CellFateCommitment	15	0.266667				ANANSE	GO_CellFateCommitment	15	0.333333
	ANANSE	GO_CellFateCommitment	15	0.333333				ANANSE	GO_CellFateCommitment	15	0.333333
	ANANSE	GO_CellFateCommitment	15	0.333333				ANANSE	GO_CellFateCommitment	15	0.4
	ANANSE	GO_CellFateCommitment	15	0.333333				ANANSE	GO_CellFateCommitment	15	0.333333
	ANANSE	GO_CellFateCommitment	15	0.333333				ANANSE	GO_CellFateCommitment	15	0.333333
	ANANSE	GO_CellFateCommitment	15	0.333333				ANANSE	GO_CellFateCommitment	15	0.333333
	ANANSE	GO_CellFateCommitment	15	0.333333				ANANSE	GO_CellFateCommitment	15	0.4
	ANANSE	GO_CellFateCommitment	15	0.333333				ANANSE	GO_CellFateCommitment	15	0.333333
	ANANSE	GO_CellFateCommitment	15	0.333333				ANANSE	GO_CellFateCommitment	15	0.333333
	ANANSE	GO_CellFateCommitment	15	0.333333				ANANSE	GO_CellFateCommitment	15	0.333333
	ANANSE	GO_CellFateCommitment	15	0.333333				ANANSE	GO_CellFateCommitment	15	0.333333
	ANANSE	GO_CellFateCommitment	15	0.333333				ANANSE	GO_CellFateCommitment	15	0.333333
	ANANSE	GO_CellFateCommitment	15	0.333333				ANANSE	GO_CellFateCommitment	15	0.4
	ANANSE	GO_CellFateCommitment	15	0.333333				ANANSE	GO_CellFateCommitment	15	0.333333
	ANANSE	GO_CellFateCommitment	15	0.333333				ANANSE	GO_CellFateCommitment	15	0.333333
	ANANSE	GO_CellFateCommitment	15	0.333333				ANANSE	GO_CellFateCommitment	15	0.333333
	CEFCON	GO_CellFateCommitment	15	0.266667				CEFCON	GO_CellFateCommitment	15	0.466667
	CEFCON	GO_CellFateCommitment	15	0.333333				CEFCON	GO_CellFateCommitment	15	0.4
	CEFCON	GO_CellFateCommitment	15	0.266667				CEFCON	GO_CellFateCommitment	15	0.466667
	CEFCON	GO_CellFateCommitment	15	0.266667				CEFCON	GO_CellFateCommitment	15	0.466667
	CEFCON	GO_CellFateCommitment	15	0.2				CEFCON	GO_CellFateCommitment	15	0.4
	CEFCON	GO_CellFateCommitment	15	0.266667				CEFCON	GO_CellFateCommitment	15	0.4
	CEFCON	GO_CellFateCommitment	15	0.266667				CEFCON	GO_CellFateCommitment	15	0.466667
	CEFCON	GO_CellFateCommitment	15	0.266667				CEFCON	GO_CellFateCommitment	15	0.4
	CEFCON	GO_CellFateCommitment	15	0.333333				CEFCON	GO_CellFateCommitment	15	0.466667
	CEFCON	GO_CellFateCommitment	15	0.2				CEFCON	GO_CellFateCommitment	15	0.466667
	CEFCON	GO_CellFateCommitment	15	0.266667				CEFCON	GO_CellFateCommitment	15	0.466667
	CEFCON	GO_CellFateCommitment	15	0.333333				CEFCON	GO_CellFateCommitment	15	0.466667
	CEFCON	GO_CellFateCommitment	15	0.266667				CEFCON	GO_CellFateCommitment	15	0.533333
	CEFCON	GO_CellFateCommitment	15	0.266667				CEFCON	GO_CellFateCommitment	15	0.466667
	CEFCON	GO_CellFateCommitment	15	0.333333				CEFCON	GO_CellFateCommitment	15	0.466667
	CEFCON	GO_CellFateCommitment	15	0.333333				CEFCON	GO_CellFateCommitment	15	0.466667
	CEFCON	GO_CellFateCommitment	15	0.333333				CEFCON	GO_CellFateCommitment	15	0.533333
	CEFCON	GO_CellFateCommitment	15	0.266667				CEFCON	GO_CellFateCommitment	15	0.466667
	CEFCON	GO_CellFateCommitment	15	0.333333				CEFCON	GO_CellFateCommitment	15	0.466667
	CEFCON	GO_CellFateCommitment	15	0.266667				CEFCON	GO_CellFateCommitment	15	0.466667
	SCENIC	GO_CellFateCommitment	15	0.2				SCENIC	GO_CellFateCommitment	15	0.333333
	SCENIC	GO_CellFateCommitment	15	0.2				SCENIC	GO_CellFateCommitment	15	0.4
	SCENIC	GO_CellFateCommitment	15	0.2				SCENIC	GO_CellFateCommitment	15	0.4
	SCENIC	GO_CellFateCommitment	15	0.2				SCENIC	GO_CellFateCommitment	15	0.4
	SCENIC	GO_CellFateCommitment	15	0.2				SCENIC	GO_CellFateCommitment	15	0.4
	SCENIC	GO_CellFateCommitment	15	0.266667				SCENIC	GO_CellFateCommitment	15	0.4
	SCENIC	GO_CellFateCommitment	15	0.2				SCENIC	GO_CellFateCommitment	15	0.4
	SCENIC	GO_CellFateCommitment	15	0.2				SCENIC	GO_CellFateCommitment	15	0.333333
	SCENIC	GO_CellFateCommitment	15	0.266667				SCENIC	GO_CellFateCommitment	15	0.266667
	SCENIC	GO_CellFateCommitment	15	0.2				SCENIC	GO_CellFateCommitment	15	0.4
	SCENIC	GO_CellFateCommitment	15	0.2				SCENIC	GO_CellFateCommitment	15	0.4
	SCENIC	GO_CellFateCommitment	15	0.2				SCENIC	GO_CellFateCommitment	15	0.333333
	SCENIC	GO_CellFateCommitment	15	0.2				SCENIC	GO_CellFateCommitment	15	0.4
	SCENIC	GO_CellFateCommitment	15	0.2				SCENIC	GO_CellFateCommitment	15	0.466667
	SCENIC	GO_CellFateCommitment	15	0.266667				SCENIC	GO_CellFateCommitment	15	0.333333
	SCENIC	GO_CellFateCommitment	15	0.2				SCENIC	GO_CellFateCommitment	15	0.333333
	SCENIC	GO_CellFateCommitment	15	0.266667				SCENIC	GO_CellFateCommitment	15	0.333333
	SCENIC	GO_CellFateCommitment	15	0.266667				SCENIC	GO_CellFateCommitment	15	0.466667
	SCENIC	GO_CellFateCommitment	15	0.2				SCENIC	GO_CellFateCommitment	15	0.333333
	SCENIC	GO_CellFateCommitment	15	0.266667				SCENIC	GO_CellFateCommitment	15	0.4
	VIPER	GO_CellFateCommitment	15	0.0666667				VIPER	GO_CellFateCommitment	15	0.133333
	ANANSE	GO_CellFateCommitment	16	0.3125				ANANSE	GO_CellFateCommitment	16	0.375
	ANANSE	GO_CellFateCommitment	16	0.3125				ANANSE	GO_CellFateCommitment	16	0.375
	ANANSE	GO_CellFateCommitment	16	0.25				ANANSE	GO_CellFateCommitment	16	0.375
	ANANSE	GO_CellFateCommitment	16	0.3125				ANANSE	GO_CellFateCommitment	16	0.375
	ANANSE	GO_CellFateCommitment	16	0.25				ANANSE	GO_CellFateCommitment	16	0.3125
	ANANSE	GO_CellFateCommitment	16	0.3125				ANANSE	GO_CellFateCommitment	16	0.375
	ANANSE	GO_CellFateCommitment	16	0.3125				ANANSE	GO_CellFateCommitment	16	0.375
	ANANSE	GO_CellFateCommitment	16	0.3125				ANANSE	GO_CellFateCommitment	16	0.3125
	ANANSE	GO_CellFateCommitment	16	0.3125				ANANSE	GO_CellFateCommitment	16	0.3125
	ANANSE	GO_CellFateCommitment	16	0.3125				ANANSE	GO_CellFateCommitment	16	0.375
	ANANSE	GO_CellFateCommitment	16	0.3125				ANANSE	GO_CellFateCommitment	16	0.375
	ANANSE	GO_CellFateCommitment	16	0.3125				ANANSE	GO_CellFateCommitment	16	0.375
	ANANSE	GO_CellFateCommitment	16	0.3125				ANANSE	GO_CellFateCommitment	16	0.375
	ANANSE	GO_CellFateCommitment	16	0.3125				ANANSE	GO_CellFateCommitment	16	0.375
	ANANSE	GO_CellFateCommitment	16	0.3125				ANANSE	GO_CellFateCommitment	16	0.375
	ANANSE	GO_CellFateCommitment	16	0.375				ANANSE	GO_CellFateCommitment	16	0.375
	ANANSE	GO_CellFateCommitment	16	0.3125				ANANSE	GO_CellFateCommitment	16	0.375
	ANANSE	GO_CellFateCommitment	16	0.3125				ANANSE	GO_CellFateCommitment	16	0.3125
	ANANSE	GO_CellFateCommitment	16	0.3125				ANANSE	GO_CellFateCommitment	16	0.3125
	ANANSE	GO_CellFateCommitment	16	0.3125				ANANSE	GO_CellFateCommitment	16	0.3125
	CEFCON	GO_CellFateCommitment	16	0.25				CEFCON	GO_CellFateCommitment	16	0.4375
	CEFCON	GO_CellFateCommitment	16	0.3125				CEFCON	GO_CellFateCommitment	16	0.375
	CEFCON	GO_CellFateCommitment	16	0.25				CEFCON	GO_CellFateCommitment	16	0.5
	CEFCON	GO_CellFateCommitment	16	0.25				CEFCON	GO_CellFateCommitment	16	0.4375
	CEFCON	GO_CellFateCommitment	16	0.25				CEFCON	GO_CellFateCommitment	16	0.375
	CEFCON	GO_CellFateCommitment	16	0.25				CEFCON	GO_CellFateCommitment	16	0.4375
	CEFCON	GO_CellFateCommitment	16	0.25				CEFCON	GO_CellFateCommitment	16	0.4375
	CEFCON	GO_CellFateCommitment	16	0.25				CEFCON	GO_CellFateCommitment	16	0.4375
	CEFCON	GO_CellFateCommitment	16	0.3125				CEFCON	GO_CellFateCommitment	16	0.5
	CEFCON	GO_CellFateCommitment	16	0.1875				CEFCON	GO_CellFateCommitment	16	0.5
	CEFCON	GO_CellFateCommitment	16	0.25				CEFCON	GO_CellFateCommitment	16	0.4375
	CEFCON	GO_CellFateCommitment	16	0.3125				CEFCON	GO_CellFateCommitment	16	0.4375
	CEFCON	GO_CellFateCommitment	16	0.3125				CEFCON	GO_CellFateCommitment	16	0.5
	CEFCON	GO_CellFateCommitment	16	0.25				CEFCON	GO_CellFateCommitment	16	0.4375
	CEFCON	GO_CellFateCommitment	16	0.3125				CEFCON	GO_CellFateCommitment	16	0.4375
	CEFCON	GO_CellFateCommitment	16	0.3125				CEFCON	GO_CellFateCommitment	16	0.5
	CEFCON	GO_CellFateCommitment	16	0.375				CEFCON	GO_CellFateCommitment	16	0.5
	CEFCON	GO_CellFateCommitment	16	0.25				CEFCON	GO_CellFateCommitment	16	0.5
	CEFCON	GO_CellFateCommitment	16	0.3125				CEFCON	GO_CellFateCommitment	16	0.4375
	CEFCON	GO_CellFateCommitment	16	0.25				CEFCON	GO_CellFateCommitment	16	0.4375
	SCENIC	GO_CellFateCommitment	16	0.25				SCENIC	GO_CellFateCommitment	16	0.375
	SCENIC	GO_CellFateCommitment	16	0.1875				SCENIC	GO_CellFateCommitment	16	0.375
	SCENIC	GO_CellFateCommitment	16	0.1875				SCENIC	GO_CellFateCommitment	16	0.375
	SCENIC	GO_CellFateCommitment	16	0.1875				SCENIC	GO_CellFateCommitment	16	0.375
	SCENIC	GO_CellFateCommitment	16	0.1875				SCENIC	GO_CellFateCommitment	16	0.375
	SCENIC	GO_CellFateCommitment	16	0.25				SCENIC	GO_CellFateCommitment	16	0.375
	SCENIC	GO_CellFateCommitment	16	0.25				SCENIC	GO_CellFateCommitment	16	0.375
	SCENIC	GO_CellFateCommitment	16	0.1875				SCENIC	GO_CellFateCommitment	16	0.3125
	SCENIC	GO_CellFateCommitment	16	0.25				SCENIC	GO_CellFateCommitment	16	0.25
	SCENIC	GO_CellFateCommitment	16	0.1875				SCENIC	GO_CellFateCommitment	16	0.375
	SCENIC	GO_CellFateCommitment	16	0.25				SCENIC	GO_CellFateCommitment	16	0.375
	SCENIC	GO_CellFateCommitment	16	0.1875				SCENIC	GO_CellFateCommitment	16	0.3125
	SCENIC	GO_CellFateCommitment	16	0.1875				SCENIC	GO_CellFateCommitment	16	0.375
	SCENIC	GO_CellFateCommitment	16	0.1875				SCENIC	GO_CellFateCommitment	16	0.4375
	SCENIC	GO_CellFateCommitment	16	0.25				SCENIC	GO_CellFateCommitment	16	0.3125
	SCENIC	GO_CellFateCommitment	16	0.1875				SCENIC	GO_CellFateCommitment	16	0.375
	SCENIC	GO_CellFateCommitment	16	0.25				SCENIC	GO_CellFateCommitment	16	0.3125
	SCENIC	GO_CellFateCommitment	16	0.25				SCENIC	GO_CellFateCommitment	16	0.4375
	SCENIC	GO_CellFateCommitment	16	0.1875				SCENIC	GO_CellFateCommitment	16	0.3125
	SCENIC	GO_CellFateCommitment	16	0.25				SCENIC	GO_CellFateCommitment	16	0.375
	VIPER	GO_CellFateCommitment	16	0.125				VIPER	GO_CellFateCommitment	16	0.125
	ANANSE	GO_CellFateCommitment	17	0.294118				ANANSE	GO_CellFateCommitment	17	0.352941
	ANANSE	GO_CellFateCommitment	17	0.294118				ANANSE	GO_CellFateCommitment	17	0.352941
	ANANSE	GO_CellFateCommitment	17	0.235294				ANANSE	GO_CellFateCommitment	17	0.352941
	ANANSE	GO_CellFateCommitment	17	0.352941				ANANSE	GO_CellFateCommitment	17	0.352941
	ANANSE	GO_CellFateCommitment	17	0.235294				ANANSE	GO_CellFateCommitment	17	0.294118
	ANANSE	GO_CellFateCommitment	17	0.294118				ANANSE	GO_CellFateCommitment	17	0.352941
	ANANSE	GO_CellFateCommitment	17	0.294118				ANANSE	GO_CellFateCommitment	17	0.352941
	ANANSE	GO_CellFateCommitment	17	0.294118				ANANSE	GO_CellFateCommitment	17	0.294118
	ANANSE	GO_CellFateCommitment	17	0.294118				ANANSE	GO_CellFateCommitment	17	0.294118
	ANANSE	GO_CellFateCommitment	17	0.294118				ANANSE	GO_CellFateCommitment	17	0.352941
	ANANSE	GO_CellFateCommitment	17	0.352941				ANANSE	GO_CellFateCommitment	17	0.352941
	ANANSE	GO_CellFateCommitment	17	0.352941				ANANSE	GO_CellFateCommitment	17	0.352941
	ANANSE	GO_CellFateCommitment	17	0.294118				ANANSE	GO_CellFateCommitment	17	0.352941
	ANANSE	GO_CellFateCommitment	17	0.294118				ANANSE	GO_CellFateCommitment	17	0.352941
	ANANSE	GO_CellFateCommitment	17	0.294118				ANANSE	GO_CellFateCommitment	17	0.352941
	ANANSE	GO_CellFateCommitment	17	0.352941				ANANSE	GO_CellFateCommitment	17	0.352941
	ANANSE	GO_CellFateCommitment	17	0.294118				ANANSE	GO_CellFateCommitment	17	0.352941
	ANANSE	GO_CellFateCommitment	17	0.294118				ANANSE	GO_CellFateCommitment	17	0.352941
	ANANSE	GO_CellFateCommitment	17	0.294118				ANANSE	GO_CellFateCommitment	17	0.352941
	ANANSE	GO_CellFateCommitment	17	0.294118				ANANSE	GO_CellFateCommitment	17	0.352941
	CEFCON	GO_CellFateCommitment	17	0.294118				CEFCON	GO_CellFateCommitment	17	0.411765
	CEFCON	GO_CellFateCommitment	17	0.294118				CEFCON	GO_CellFateCommitment	17	0.352941
	CEFCON	GO_CellFateCommitment	17	0.235294				CEFCON	GO_CellFateCommitment	17	0.470588
	CEFCON	GO_CellFateCommitment	17	0.235294				CEFCON	GO_CellFateCommitment	17	0.470588
	CEFCON	GO_CellFateCommitment	17	0.235294				CEFCON	GO_CellFateCommitment	17	0.352941
	CEFCON	GO_CellFateCommitment	17	0.235294				CEFCON	GO_CellFateCommitment	17	0.470588
	CEFCON	GO_CellFateCommitment	17	0.235294				CEFCON	GO_CellFateCommitment	17	0.411765
	CEFCON	GO_CellFateCommitment	17	0.294118				CEFCON	GO_CellFateCommitment	17	0.411765
	CEFCON	GO_CellFateCommitment	17	0.294118				CEFCON	GO_CellFateCommitment	17	0.470588
	CEFCON	GO_CellFateCommitment	17	0.176471				CEFCON	GO_CellFateCommitment	17	0.470588
	CEFCON	GO_CellFateCommitment	17	0.235294				CEFCON	GO_CellFateCommitment	17	0.470588
	CEFCON	GO_CellFateCommitment	17	0.294118				CEFCON	GO_CellFateCommitment	17	0.411765
	CEFCON	GO_CellFateCommitment	17	0.294118				CEFCON	GO_CellFateCommitment	17	0.470588
	CEFCON	GO_CellFateCommitment	17	0.294118				CEFCON	GO_CellFateCommitment	17	0.411765
	CEFCON	GO_CellFateCommitment	17	0.294118				CEFCON	GO_CellFateCommitment	17	0.411765
	CEFCON	GO_CellFateCommitment	17	0.352941				CEFCON	GO_CellFateCommitment	17	0.470588
	CEFCON	GO_CellFateCommitment	17	0.352941				CEFCON	GO_CellFateCommitment	17	0.470588
	CEFCON	GO_CellFateCommitment	17	0.235294				CEFCON	GO_CellFateCommitment	17	0.470588
	CEFCON	GO_CellFateCommitment	17	0.294118				CEFCON	GO_CellFateCommitment	17	0.470588
	CEFCON	GO_CellFateCommitment	17	0.235294				CEFCON	GO_CellFateCommitment	17	0.470588
	SCENIC	GO_CellFateCommitment	17	0.235294				SCENIC	GO_CellFateCommitment	17	0.352941
	SCENIC	GO_CellFateCommitment	17	0.176471				SCENIC	GO_CellFateCommitment	17	0.411765
	SCENIC	GO_CellFateCommitment	17	0.176471				SCENIC	GO_CellFateCommitment	17	0.352941
	SCENIC	GO_CellFateCommitment	17	0.176471				SCENIC	GO_CellFateCommitment	17	0.352941
	SCENIC	GO_CellFateCommitment	17	0.235294				SCENIC	GO_CellFateCommitment	17	0.411765
	SCENIC	GO_CellFateCommitment	17	0.235294				SCENIC	GO_CellFateCommitment	17	0.352941
	SCENIC	GO_CellFateCommitment	17	0.235294				SCENIC	GO_CellFateCommitment	17	0.352941
	SCENIC	GO_CellFateCommitment	17	0.176471				SCENIC	GO_CellFateCommitment	17	0.294118
	SCENIC	GO_CellFateCommitment	17	0.235294				SCENIC	GO_CellFateCommitment	17	0.235294
	SCENIC	GO_CellFateCommitment	17	0.176471				SCENIC	GO_CellFateCommitment	17	0.352941
	SCENIC	GO_CellFateCommitment	17	0.235294				SCENIC	GO_CellFateCommitment	17	0.352941
	SCENIC	GO_CellFateCommitment	17	0.176471				SCENIC	GO_CellFateCommitment	17	0.294118
	SCENIC	GO_CellFateCommitment	17	0.176471				SCENIC	GO_CellFateCommitment	17	0.352941
	SCENIC	GO_CellFateCommitment	17	0.235294				SCENIC	GO_CellFateCommitment	17	0.411765
	SCENIC	GO_CellFateCommitment	17	0.235294				SCENIC	GO_CellFateCommitment	17	0.294118
	SCENIC	GO_CellFateCommitment	17	0.176471				SCENIC	GO_CellFateCommitment	17	0.352941
	SCENIC	GO_CellFateCommitment	17	0.235294				SCENIC	GO_CellFateCommitment	17	0.294118
	SCENIC	GO_CellFateCommitment	17	0.235294				SCENIC	GO_CellFateCommitment	17	0.411765
	SCENIC	GO_CellFateCommitment	17	0.176471				SCENIC	GO_CellFateCommitment	17	0.294118
	SCENIC	GO_CellFateCommitment	17	0.235294				SCENIC	GO_CellFateCommitment	17	0.352941
	VIPER	GO_CellFateCommitment	17	0.117647				VIPER	GO_CellFateCommitment	17	0.117647
	ANANSE	GO_CellFateCommitment	18	0.277778				ANANSE	GO_CellFateCommitment	18	0.333333
	ANANSE	GO_CellFateCommitment	18	0.277778				ANANSE	GO_CellFateCommitment	18	0.333333
	ANANSE	GO_CellFateCommitment	18	0.222222				ANANSE	GO_CellFateCommitment	18	0.333333
	ANANSE	GO_CellFateCommitment	18	0.333333				ANANSE	GO_CellFateCommitment	18	0.333333
	ANANSE	GO_CellFateCommitment	18	0.277778				ANANSE	GO_CellFateCommitment	18	0.333333
	ANANSE	GO_CellFateCommitment	18	0.277778				ANANSE	GO_CellFateCommitment	18	0.333333
	ANANSE	GO_CellFateCommitment	18	0.277778				ANANSE	GO_CellFateCommitment	18	0.333333
	ANANSE	GO_CellFateCommitment	18	0.277778				ANANSE	GO_CellFateCommitment	18	0.277778
	ANANSE	GO_CellFateCommitment	18	0.277778				ANANSE	GO_CellFateCommitment	18	0.333333
	ANANSE	GO_CellFateCommitment	18	0.277778				ANANSE	GO_CellFateCommitment	18	0.333333
	ANANSE	GO_CellFateCommitment	18	0.333333				ANANSE	GO_CellFateCommitment	18	0.333333
	ANANSE	GO_CellFateCommitment	18	0.333333				ANANSE	GO_CellFateCommitment	18	0.333333
	ANANSE	GO_CellFateCommitment	18	0.333333				ANANSE	GO_CellFateCommitment	18	0.333333
	ANANSE	GO_CellFateCommitment	18	0.277778				ANANSE	GO_CellFateCommitment	18	0.333333
	ANANSE	GO_CellFateCommitment	18	0.277778				ANANSE	GO_CellFateCommitment	18	0.333333
	ANANSE	GO_CellFateCommitment	18	0.333333				ANANSE	GO_CellFateCommitment	18	0.333333
	ANANSE	GO_CellFateCommitment	18	0.333333				ANANSE	GO_CellFateCommitment	18	0.333333
	ANANSE	GO_CellFateCommitment	18	0.333333				ANANSE	GO_CellFateCommitment	18	0.333333
	ANANSE	GO_CellFateCommitment	18	0.333333				ANANSE	GO_CellFateCommitment	18	0.333333
	ANANSE	GO_CellFateCommitment	18	0.277778				ANANSE	GO_CellFateCommitment	18	0.333333
	CEFCON	GO_CellFateCommitment	18	0.277778				CEFCON	GO_CellFateCommitment	18	0.444444
	CEFCON	GO_CellFateCommitment	18	0.277778				CEFCON	GO_CellFateCommitment	18	0.388889
	CEFCON	GO_CellFateCommitment	18	0.222222				CEFCON	GO_CellFateCommitment	18	0.444444
	CEFCON	GO_CellFateCommitment	18	0.222222				CEFCON	GO_CellFateCommitment	18	0.444444
	CEFCON	GO_CellFateCommitment	18	0.222222				CEFCON	GO_CellFateCommitment	18	0.388889
	CEFCON	GO_CellFateCommitment	18	0.277778				CEFCON	GO_CellFateCommitment	18	0.444444
	CEFCON	GO_CellFateCommitment	18	0.222222				CEFCON	GO_CellFateCommitment	18	0.444444
	CEFCON	GO_CellFateCommitment	18	0.277778				CEFCON	GO_CellFateCommitment	18	0.388889
	CEFCON	GO_CellFateCommitment	18	0.277778				CEFCON	GO_CellFateCommitment	18	0.444444
	CEFCON	GO_CellFateCommitment	18	0.222222				CEFCON	GO_CellFateCommitment	18	0.444444
	CEFCON	GO_CellFateCommitment	18	0.277778				CEFCON	GO_CellFateCommitment	18	0.444444
	CEFCON	GO_CellFateCommitment	18	0.277778				CEFCON	GO_CellFateCommitment	18	0.444444
	CEFCON	GO_CellFateCommitment	18	0.277778				CEFCON	GO_CellFateCommitment	18	0.444444
	CEFCON	GO_CellFateCommitment	18	0.277778				CEFCON	GO_CellFateCommitment	18	0.388889
	CEFCON	GO_CellFateCommitment	18	0.277778				CEFCON	GO_CellFateCommitment	18	0.388889
	CEFCON	GO_CellFateCommitment	18	0.333333				CEFCON	GO_CellFateCommitment	18	0.5
	CEFCON	GO_CellFateCommitment	18	0.333333				CEFCON	GO_CellFateCommitment	18	0.444444
	CEFCON	GO_CellFateCommitment	18	0.222222				CEFCON	GO_CellFateCommitment	18	0.444444
	CEFCON	GO_CellFateCommitment	18	0.277778				CEFCON	GO_CellFateCommitment	18	0.444444
	CEFCON	GO_CellFateCommitment	18	0.222222				CEFCON	GO_CellFateCommitment	18	0.444444
	SCENIC	GO_CellFateCommitment	18	0.222222				SCENIC	GO_CellFateCommitment	18	0.333333
	SCENIC	GO_CellFateCommitment	18	0.166667				SCENIC	GO_CellFateCommitment	18	0.388889
	SCENIC	GO_CellFateCommitment	18	0.166667				SCENIC	GO_CellFateCommitment	18	0.333333
	SCENIC	GO_CellFateCommitment	18	0.222222				SCENIC	GO_CellFateCommitment	18	0.388889
	SCENIC	GO_CellFateCommitment	18	0.222222				SCENIC	GO_CellFateCommitment	18	0.388889
	SCENIC	GO_CellFateCommitment	18	0.222222				SCENIC	GO_CellFateCommitment	18	0.333333
	SCENIC	GO_CellFateCommitment	18	0.222222				SCENIC	GO_CellFateCommitment	18	0.333333
	SCENIC	GO_CellFateCommitment	18	0.166667				SCENIC	GO_CellFateCommitment	18	0.277778
	SCENIC	GO_CellFateCommitment	18	0.222222				SCENIC	GO_CellFateCommitment	18	0.222222
	SCENIC	GO_CellFateCommitment	18	0.166667				SCENIC	GO_CellFateCommitment	18	0.333333
	SCENIC	GO_CellFateCommitment	18	0.222222				SCENIC	GO_CellFateCommitment	18	0.333333
	SCENIC	GO_CellFateCommitment	18	0.222222				SCENIC	GO_CellFateCommitment	18	0.277778
	SCENIC	GO_CellFateCommitment	18	0.166667				SCENIC	GO_CellFateCommitment	18	0.333333
	SCENIC	GO_CellFateCommitment	18	0.222222				SCENIC	GO_CellFateCommitment	18	0.388889
	SCENIC	GO_CellFateCommitment	18	0.222222				SCENIC	GO_CellFateCommitment	18	0.277778
	SCENIC	GO_CellFateCommitment	18	0.166667				SCENIC	GO_CellFateCommitment	18	0.333333
	SCENIC	GO_CellFateCommitment	18	0.222222				SCENIC	GO_CellFateCommitment	18	0.277778
	SCENIC	GO_CellFateCommitment	18	0.222222				SCENIC	GO_CellFateCommitment	18	0.388889
	SCENIC	GO_CellFateCommitment	18	0.166667				SCENIC	GO_CellFateCommitment	18	0.277778
	SCENIC	GO_CellFateCommitment	18	0.222222				SCENIC	GO_CellFateCommitment	18	0.333333
	VIPER	GO_CellFateCommitment	18	0.111111				VIPER	GO_CellFateCommitment	18	0.111111
	ANANSE	GO_CellFateCommitment	19	0.315789				ANANSE	GO_CellFateCommitment	19	0.315789
	ANANSE	GO_CellFateCommitment	19	0.315789				ANANSE	GO_CellFateCommitment	19	0.315789
	ANANSE	GO_CellFateCommitment	19	0.263158				ANANSE	GO_CellFateCommitment	19	0.315789
	ANANSE	GO_CellFateCommitment	19	0.368421				ANANSE	GO_CellFateCommitment	19	0.315789
	ANANSE	GO_CellFateCommitment	19	0.263158				ANANSE	GO_CellFateCommitment	19	0.315789
	ANANSE	GO_CellFateCommitment	19	0.263158				ANANSE	GO_CellFateCommitment	19	0.315789
	ANANSE	GO_CellFateCommitment	19	0.263158				ANANSE	GO_CellFateCommitment	19	0.315789
	ANANSE	GO_CellFateCommitment	19	0.315789				ANANSE	GO_CellFateCommitment	19	0.315789
	ANANSE	GO_CellFateCommitment	19	0.263158				ANANSE	GO_CellFateCommitment	19	0.315789
	ANANSE	GO_CellFateCommitment	19	0.263158				ANANSE	GO_CellFateCommitment	19	0.315789
	ANANSE	GO_CellFateCommitment	19	0.315789				ANANSE	GO_CellFateCommitment	19	0.315789
	ANANSE	GO_CellFateCommitment	19	0.315789				ANANSE	GO_CellFateCommitment	19	0.315789
	ANANSE	GO_CellFateCommitment	19	0.315789				ANANSE	GO_CellFateCommitment	19	0.315789
	ANANSE	GO_CellFateCommitment	19	0.263158				ANANSE	GO_CellFateCommitment	19	0.315789
	ANANSE	GO_CellFateCommitment	19	0.263158				ANANSE	GO_CellFateCommitment	19	0.315789
	ANANSE	GO_CellFateCommitment	19	0.315789				ANANSE	GO_CellFateCommitment	19	0.315789
	ANANSE	GO_CellFateCommitment	19	0.315789				ANANSE	GO_CellFateCommitment	19	0.315789
	ANANSE	GO_CellFateCommitment	19	0.315789				ANANSE	GO_CellFateCommitment	19	0.315789
	ANANSE	GO_CellFateCommitment	19	0.368421				ANANSE	GO_CellFateCommitment	19	0.315789
	ANANSE	GO_CellFateCommitment	19	0.315789				ANANSE	GO_CellFateCommitment	19	0.315789
	CEFCON	GO_CellFateCommitment	19	0.263158				CEFCON	GO_CellFateCommitment	19	0.421053
	CEFCON	GO_CellFateCommitment	19	0.263158				CEFCON	GO_CellFateCommitment	19	0.368421
	CEFCON	GO_CellFateCommitment	19	0.263158				CEFCON	GO_CellFateCommitment	19	0.421053
	CEFCON	GO_CellFateCommitment	19	0.210526				CEFCON	GO_CellFateCommitment	19	0.473684
	CEFCON	GO_CellFateCommitment	19	0.210526				CEFCON	GO_CellFateCommitment	19	0.421053
	CEFCON	GO_CellFateCommitment	19	0.263158				CEFCON	GO_CellFateCommitment	19	0.421053
	CEFCON	GO_CellFateCommitment	19	0.263158				CEFCON	GO_CellFateCommitment	19	0.473684
	CEFCON	GO_CellFateCommitment	19	0.263158				CEFCON	GO_CellFateCommitment	19	0.421053
	CEFCON	GO_CellFateCommitment	19	0.263158				CEFCON	GO_CellFateCommitment	19	0.421053
	CEFCON	GO_CellFateCommitment	19	0.210526				CEFCON	GO_CellFateCommitment	19	0.421053
	CEFCON	GO_CellFateCommitment	19	0.263158				CEFCON	GO_CellFateCommitment	19	0.473684
	CEFCON	GO_CellFateCommitment	19	0.263158				CEFCON	GO_CellFateCommitment	19	0.421053
	CEFCON	GO_CellFateCommitment	19	0.263158				CEFCON	GO_CellFateCommitment	19	0.473684
	CEFCON	GO_CellFateCommitment	19	0.263158				CEFCON	GO_CellFateCommitment	19	0.421053
	CEFCON	GO_CellFateCommitment	19	0.263158				CEFCON	GO_CellFateCommitment	19	0.421053
	CEFCON	GO_CellFateCommitment	19	0.315789				CEFCON	GO_CellFateCommitment	19	0.473684
	CEFCON	GO_CellFateCommitment	19	0.315789				CEFCON	GO_CellFateCommitment	19	0.421053
	CEFCON	GO_CellFateCommitment	19	0.263158				CEFCON	GO_CellFateCommitment	19	0.421053
	CEFCON	GO_CellFateCommitment	19	0.263158				CEFCON	GO_CellFateCommitment	19	0.421053
	CEFCON	GO_CellFateCommitment	19	0.210526				CEFCON	GO_CellFateCommitment	19	0.421053
	SCENIC	GO_CellFateCommitment	19	0.210526				SCENIC	GO_CellFateCommitment	19	0.315789
	SCENIC	GO_CellFateCommitment	19	0.157895				SCENIC	GO_CellFateCommitment	19	0.368421
	SCENIC	GO_CellFateCommitment	19	0.157895				SCENIC	GO_CellFateCommitment	19	0.315789
	SCENIC	GO_CellFateCommitment	19	0.210526				SCENIC	GO_CellFateCommitment	19	0.368421
	SCENIC	GO_CellFateCommitment	19	0.210526				SCENIC	GO_CellFateCommitment	19	0.368421
	SCENIC	GO_CellFateCommitment	19	0.210526				SCENIC	GO_CellFateCommitment	19	0.315789
	SCENIC	GO_CellFateCommitment	19	0.210526				SCENIC	GO_CellFateCommitment	19	0.368421
	SCENIC	GO_CellFateCommitment	19	0.210526				SCENIC	GO_CellFateCommitment	19	0.263158
	SCENIC	GO_CellFateCommitment	19	0.210526				SCENIC	GO_CellFateCommitment	19	0.263158
	SCENIC	GO_CellFateCommitment	19	0.157895				SCENIC	GO_CellFateCommitment	19	0.315789
	SCENIC	GO_CellFateCommitment	19	0.210526				SCENIC	GO_CellFateCommitment	19	0.368421
	SCENIC	GO_CellFateCommitment	19	0.210526				SCENIC	GO_CellFateCommitment	19	0.315789
	SCENIC	GO_CellFateCommitment	19	0.157895				SCENIC	GO_CellFateCommitment	19	0.315789
	SCENIC	GO_CellFateCommitment	19	0.263158				SCENIC	GO_CellFateCommitment	19	0.368421
	SCENIC	GO_CellFateCommitment	19	0.210526				SCENIC	GO_CellFateCommitment	19	0.315789
	SCENIC	GO_CellFateCommitment	19	0.157895				SCENIC	GO_CellFateCommitment	19	0.315789
	SCENIC	GO_CellFateCommitment	19	0.210526				SCENIC	GO_CellFateCommitment	19	0.263158
	SCENIC	GO_CellFateCommitment	19	0.210526				SCENIC	GO_CellFateCommitment	19	0.368421
	SCENIC	GO_CellFateCommitment	19	0.210526				SCENIC	GO_CellFateCommitment	19	0.315789
	SCENIC	GO_CellFateCommitment	19	0.210526				SCENIC	GO_CellFateCommitment	19	0.315789
	VIPER	GO_CellFateCommitment	19	0.105263				VIPER	GO_CellFateCommitment	19	0.105263
	ANANSE	GO_CellFateCommitment	20	0.35				ANANSE	GO_CellFateCommitment	20	0.3
	ANANSE	GO_CellFateCommitment	20	0.3				ANANSE	GO_CellFateCommitment	20	0.3
	ANANSE	GO_CellFateCommitment	20	0.3				ANANSE	GO_CellFateCommitment	20	0.3
	ANANSE	GO_CellFateCommitment	20	0.35				ANANSE	GO_CellFateCommitment	20	0.3
	ANANSE	GO_CellFateCommitment	20	0.25				ANANSE	GO_CellFateCommitment	20	0.3
	ANANSE	GO_CellFateCommitment	20	0.25				ANANSE	GO_CellFateCommitment	20	0.3
	ANANSE	GO_CellFateCommitment	20	0.3				ANANSE	GO_CellFateCommitment	20	0.3
	ANANSE	GO_CellFateCommitment	20	0.3				ANANSE	GO_CellFateCommitment	20	0.3
	ANANSE	GO_CellFateCommitment	20	0.25				ANANSE	GO_CellFateCommitment	20	0.3
	ANANSE	GO_CellFateCommitment	20	0.25				ANANSE	GO_CellFateCommitment	20	0.3
	ANANSE	GO_CellFateCommitment	20	0.3				ANANSE	GO_CellFateCommitment	20	0.3
	ANANSE	GO_CellFateCommitment	20	0.3				ANANSE	GO_CellFateCommitment	20	0.3
	ANANSE	GO_CellFateCommitment	20	0.3				ANANSE	GO_CellFateCommitment	20	0.3
	ANANSE	GO_CellFateCommitment	20	0.3				ANANSE	GO_CellFateCommitment	20	0.3
	ANANSE	GO_CellFateCommitment	20	0.25				ANANSE	GO_CellFateCommitment	20	0.3
	ANANSE	GO_CellFateCommitment	20	0.3				ANANSE	GO_CellFateCommitment	20	0.3
	ANANSE	GO_CellFateCommitment	20	0.3				ANANSE	GO_CellFateCommitment	20	0.3
	ANANSE	GO_CellFateCommitment	20	0.3				ANANSE	GO_CellFateCommitment	20	0.3
	ANANSE	GO_CellFateCommitment	20	0.35				ANANSE	GO_CellFateCommitment	20	0.3
	ANANSE	GO_CellFateCommitment	20	0.3				ANANSE	GO_CellFateCommitment	20	0.3
	CEFCON	GO_CellFateCommitment	20	0.25				CEFCON	GO_CellFateCommitment	20	0.4
	CEFCON	GO_CellFateCommitment	20	0.25				CEFCON	GO_CellFateCommitment	20	0.35
	CEFCON	GO_CellFateCommitment	20	0.25				CEFCON	GO_CellFateCommitment	20	0.4
	CEFCON	GO_CellFateCommitment	20	0.2				CEFCON	GO_CellFateCommitment	20	0.45
	CEFCON	GO_CellFateCommitment	20	0.2				CEFCON	GO_CellFateCommitment	20	0.4
	CEFCON	GO_CellFateCommitment	20	0.25				CEFCON	GO_CellFateCommitment	20	0.4
	CEFCON	GO_CellFateCommitment	20	0.25				CEFCON	GO_CellFateCommitment	20	0.45
	CEFCON	GO_CellFateCommitment	20	0.25				CEFCON	GO_CellFateCommitment	20	0.4
	CEFCON	GO_CellFateCommitment	20	0.25				CEFCON	GO_CellFateCommitment	20	0.45
	CEFCON	GO_CellFateCommitment	20	0.2				CEFCON	GO_CellFateCommitment	20	0.4
	CEFCON	GO_CellFateCommitment	20	0.25				CEFCON	GO_CellFateCommitment	20	0.45
	CEFCON	GO_CellFateCommitment	20	0.3				CEFCON	GO_CellFateCommitment	20	0.4
	CEFCON	GO_CellFateCommitment	20	0.25				CEFCON	GO_CellFateCommitment	20	0.45
	CEFCON	GO_CellFateCommitment	20	0.25				CEFCON	GO_CellFateCommitment	20	0.4
	CEFCON	GO_CellFateCommitment	20	0.25				CEFCON	GO_CellFateCommitment	20	0.4
	CEFCON	GO_CellFateCommitment	20	0.3				CEFCON	GO_CellFateCommitment	20	0.45
	CEFCON	GO_CellFateCommitment	20	0.3				CEFCON	GO_CellFateCommitment	20	0.45
	CEFCON	GO_CellFateCommitment	20	0.25				CEFCON	GO_CellFateCommitment	20	0.45
	CEFCON	GO_CellFateCommitment	20	0.25				CEFCON	GO_CellFateCommitment	20	0.4
	CEFCON	GO_CellFateCommitment	20	0.25				CEFCON	GO_CellFateCommitment	20	0.4
	SCENIC	GO_CellFateCommitment	20	0.2				SCENIC	GO_CellFateCommitment	20	0.35
	SCENIC	GO_CellFateCommitment	20	0.15				SCENIC	GO_CellFateCommitment	20	0.35
	SCENIC	GO_CellFateCommitment	20	0.2				SCENIC	GO_CellFateCommitment	20	0.3
	SCENIC	GO_CellFateCommitment	20	0.2				SCENIC	GO_CellFateCommitment	20	0.35
	SCENIC	GO_CellFateCommitment	20	0.2				SCENIC	GO_CellFateCommitment	20	0.35
	SCENIC	GO_CellFateCommitment	20	0.2				SCENIC	GO_CellFateCommitment	20	0.3
	SCENIC	GO_CellFateCommitment	20	0.2				SCENIC	GO_CellFateCommitment	20	0.35
	SCENIC	GO_CellFateCommitment	20	0.2				SCENIC	GO_CellFateCommitment	20	0.3
	SCENIC	GO_CellFateCommitment	20	0.2				SCENIC	GO_CellFateCommitment	20	0.25
	SCENIC	GO_CellFateCommitment	20	0.15				SCENIC	GO_CellFateCommitment	20	0.3
	SCENIC	GO_CellFateCommitment	20	0.2				SCENIC	GO_CellFateCommitment	20	0.35
	SCENIC	GO_CellFateCommitment	20	0.2				SCENIC	GO_CellFateCommitment	20	0.35
	SCENIC	GO_CellFateCommitment	20	0.15				SCENIC	GO_CellFateCommitment	20	0.35
	SCENIC	GO_CellFateCommitment	20	0.25				SCENIC	GO_CellFateCommitment	20	0.35
	SCENIC	GO_CellFateCommitment	20	0.2				SCENIC	GO_CellFateCommitment	20	0.3
	SCENIC	GO_CellFateCommitment	20	0.15				SCENIC	GO_CellFateCommitment	20	0.3
	SCENIC	GO_CellFateCommitment	20	0.2				SCENIC	GO_CellFateCommitment	20	0.25
	SCENIC	GO_CellFateCommitment	20	0.2				SCENIC	GO_CellFateCommitment	20	0.4
	SCENIC	GO_CellFateCommitment	20	0.2				SCENIC	GO_CellFateCommitment	20	0.3
	SCENIC	GO_CellFateCommitment	20	0.2				SCENIC	GO_CellFateCommitment	20	0.35
	VIPER	GO_CellFateCommitment	20	0.1				VIPER	GO_CellFateCommitment	20	0.1
	CellOracle	GO_CellFateCommitment	1	0				CellOracle	GO_CellFateCommitment	1	1
	CellOracle	GO_CellFateCommitment	2	0				CellOracle	GO_CellFateCommitment	2	0.5
	CellOracle	GO_CellFateCommitment	3	0				CellOracle	GO_CellFateCommitment	3	0.333333
	CellOracle	GO_CellFateCommitment	4	0				CellOracle	GO_CellFateCommitment	4	0.5
	CellOracle	GO_CellFateCommitment	5	0				CellOracle	GO_CellFateCommitment	5	0.4
	CellOracle	GO_CellFateCommitment	6	0				CellOracle	GO_CellFateCommitment	6	0.5
	CellOracle	GO_CellFateCommitment	7	0				CellOracle	GO_CellFateCommitment	7	0.428571
	CellOracle	GO_CellFateCommitment	8	0				CellOracle	GO_CellFateCommitment	8	0.375
	CellOracle	GO_CellFateCommitment	9	0				CellOracle	GO_CellFateCommitment	9	0.333333
	CellOracle	GO_CellFateCommitment	10	0				CellOracle	GO_CellFateCommitment	10	0.3
	CellOracle	GO_CellFateCommitment	11	0.0909091				CellOracle	GO_CellFateCommitment	11	0.272727
	CellOracle	GO_CellFateCommitment	12	0.166667				CellOracle	GO_CellFateCommitment	12	0.25
	CellOracle	GO_CellFateCommitment	13	0.153846				CellOracle	GO_CellFateCommitment	13	0.230769
	CellOracle	GO_CellFateCommitment	14	0.142857				CellOracle	GO_CellFateCommitment	14	0.214286
	CellOracle	GO_CellFateCommitment	15	0.2				CellOracle	GO_CellFateCommitment	15	0.2
	CellOracle	GO_CellFateCommitment	16	0.1875				CellOracle	GO_CellFateCommitment	16	0.1875
	CellOracle	GO_CellFateCommitment	17	0.176471				CellOracle	GO_CellFateCommitment	17	0.176471
	CellOracle	GO_CellFateCommitment	18	0.222222				CellOracle	GO_CellFateCommitment	18	0.166667
	CellOracle	GO_CellFateCommitment	19	0.210526				CellOracle	GO_CellFateCommitment	19	0.210526
	CellOracle	GO_CellFateCommitment	20	0.2				CellOracle	GO_CellFateCommitment	20	0.2
	CellRouter	GO_CellFateCommitment	1	0				CellRouter	GO_CellFateCommitment	1	0
	CellRouter	GO_CellFateCommitment	2	0				CellRouter	GO_CellFateCommitment	2	0
	CellRouter	GO_CellFateCommitment	3	0				CellRouter	GO_CellFateCommitment	3	0.333333
	CellRouter	GO_CellFateCommitment	4	0				CellRouter	GO_CellFateCommitment	4	0.25
	CellRouter	GO_CellFateCommitment	5	0				CellRouter	GO_CellFateCommitment	5	0.2
	CellRouter	GO_CellFateCommitment	6	0				CellRouter	GO_CellFateCommitment	6	0.333333
	CellRouter	GO_CellFateCommitment	7	0.142857				CellRouter	GO_CellFateCommitment	7	0.285714
	CellRouter	GO_CellFateCommitment	8	0.125				CellRouter	GO_CellFateCommitment	8	0.25
	CellRouter	GO_CellFateCommitment	9	0.111111				CellRouter	GO_CellFateCommitment	9	0.333333
	CellRouter	GO_CellFateCommitment	10	0.1				CellRouter	GO_CellFateCommitment	10	0.3
	CellRouter	GO_CellFateCommitment	11	0.0909091				CellRouter	GO_CellFateCommitment	11	0.363636
	CellRouter	GO_CellFateCommitment	12	0.0833333				CellRouter	GO_CellFateCommitment	12	0.416667
	CellRouter	GO_CellFateCommitment	13	0.0769231				CellRouter	GO_CellFateCommitment	13	0.384615
	CellRouter	GO_CellFateCommitment	14	0.0714286				CellRouter	GO_CellFateCommitment	14	0.357143
	CellRouter	GO_CellFateCommitment	15	0.133333				CellRouter	GO_CellFateCommitment	15	0.333333
	CellRouter	GO_CellFateCommitment	16	0.125				CellRouter	GO_CellFateCommitment	16	0.3125
	CellRouter	GO_CellFateCommitment	17	0.117647				CellRouter	GO_CellFateCommitment	17	0.294118
	CellRouter	GO_CellFateCommitment	18	0.111111				CellRouter	GO_CellFateCommitment	18	0.277778
	CellRouter	GO_CellFateCommitment	19	0.105263				CellRouter	GO_CellFateCommitment	19	0.263158
	CellRouter	GO_CellFateCommitment	20	0.1				CellRouter	GO_CellFateCommitment	20	0.25
	ANANSE	GO_StemCellPopulationMaintenance	1	0				ANANSE	GO_StemCellPopulationMaintenance	1	0
	ANANSE	GO_StemCellPopulationMaintenance	1	0				ANANSE	GO_StemCellPopulationMaintenance	1	0
	ANANSE	GO_StemCellPopulationMaintenance	1	0				ANANSE	GO_StemCellPopulationMaintenance	1	0
	ANANSE	GO_StemCellPopulationMaintenance	1	0				ANANSE	GO_StemCellPopulationMaintenance	1	0
	ANANSE	GO_StemCellPopulationMaintenance	1	0				ANANSE	GO_StemCellPopulationMaintenance	1	0
	ANANSE	GO_StemCellPopulationMaintenance	1	0				ANANSE	GO_StemCellPopulationMaintenance	1	0
	ANANSE	GO_StemCellPopulationMaintenance	1	0				ANANSE	GO_StemCellPopulationMaintenance	1	0
	ANANSE	GO_StemCellPopulationMaintenance	1	0				ANANSE	GO_StemCellPopulationMaintenance	1	0
	ANANSE	GO_StemCellPopulationMaintenance	1	0				ANANSE	GO_StemCellPopulationMaintenance	1	0
	ANANSE	GO_StemCellPopulationMaintenance	1	0				ANANSE	GO_StemCellPopulationMaintenance	1	0
	ANANSE	GO_StemCellPopulationMaintenance	1	0				ANANSE	GO_StemCellPopulationMaintenance	1	0
	ANANSE	GO_StemCellPopulationMaintenance	1	0				ANANSE	GO_StemCellPopulationMaintenance	1	0
	ANANSE	GO_StemCellPopulationMaintenance	1	0				ANANSE	GO_StemCellPopulationMaintenance	1	0
	ANANSE	GO_StemCellPopulationMaintenance	1	0				ANANSE	GO_StemCellPopulationMaintenance	1	0
	ANANSE	GO_StemCellPopulationMaintenance	1	0				ANANSE	GO_StemCellPopulationMaintenance	1	0
	ANANSE	GO_StemCellPopulationMaintenance	1	0				ANANSE	GO_StemCellPopulationMaintenance	1	0
	ANANSE	GO_StemCellPopulationMaintenance	1	0				ANANSE	GO_StemCellPopulationMaintenance	1	0
	ANANSE	GO_StemCellPopulationMaintenance	1	0				ANANSE	GO_StemCellPopulationMaintenance	1	0
	ANANSE	GO_StemCellPopulationMaintenance	1	0				ANANSE	GO_StemCellPopulationMaintenance	1	0
	ANANSE	GO_StemCellPopulationMaintenance	1	0				ANANSE	GO_StemCellPopulationMaintenance	1	0
	CEFCON	GO_StemCellPopulationMaintenance	1	1				CEFCON	GO_StemCellPopulationMaintenance	1	1
	CEFCON	GO_StemCellPopulationMaintenance	1	1				CEFCON	GO_StemCellPopulationMaintenance	1	1
	CEFCON	GO_StemCellPopulationMaintenance	1	1				CEFCON	GO_StemCellPopulationMaintenance	1	1
	CEFCON	GO_StemCellPopulationMaintenance	1	1				CEFCON	GO_StemCellPopulationMaintenance	1	1
	CEFCON	GO_StemCellPopulationMaintenance	1	1				CEFCON	GO_StemCellPopulationMaintenance	1	1
	CEFCON	GO_StemCellPopulationMaintenance	1	1				CEFCON	GO_StemCellPopulationMaintenance	1	1
	CEFCON	GO_StemCellPopulationMaintenance	1	1				CEFCON	GO_StemCellPopulationMaintenance	1	1
	CEFCON	GO_StemCellPopulationMaintenance	1	1				CEFCON	GO_StemCellPopulationMaintenance	1	1
	CEFCON	GO_StemCellPopulationMaintenance	1	1				CEFCON	GO_StemCellPopulationMaintenance	1	1
	CEFCON	GO_StemCellPopulationMaintenance	1	1				CEFCON	GO_StemCellPopulationMaintenance	1	1
	CEFCON	GO_StemCellPopulationMaintenance	1	1				CEFCON	GO_StemCellPopulationMaintenance	1	1
	CEFCON	GO_StemCellPopulationMaintenance	1	1				CEFCON	GO_StemCellPopulationMaintenance	1	1
	CEFCON	GO_StemCellPopulationMaintenance	1	1				CEFCON	GO_StemCellPopulationMaintenance	1	1
	CEFCON	GO_StemCellPopulationMaintenance	1	1				CEFCON	GO_StemCellPopulationMaintenance	1	1
	CEFCON	GO_StemCellPopulationMaintenance	1	1				CEFCON	GO_StemCellPopulationMaintenance	1	1
	CEFCON	GO_StemCellPopulationMaintenance	1	1				CEFCON	GO_StemCellPopulationMaintenance	1	0
	CEFCON	GO_StemCellPopulationMaintenance	1	1				CEFCON	GO_StemCellPopulationMaintenance	1	1
	CEFCON	GO_StemCellPopulationMaintenance	1	1				CEFCON	GO_StemCellPopulationMaintenance	1	1
	CEFCON	GO_StemCellPopulationMaintenance	1	1				CEFCON	GO_StemCellPopulationMaintenance	1	1
	CEFCON	GO_StemCellPopulationMaintenance	1	1				CEFCON	GO_StemCellPopulationMaintenance	1	1
	SCENIC	GO_StemCellPopulationMaintenance	1	0				SCENIC	GO_StemCellPopulationMaintenance	1	0
	SCENIC	GO_StemCellPopulationMaintenance	1	0				SCENIC	GO_StemCellPopulationMaintenance	1	1
	SCENIC	GO_StemCellPopulationMaintenance	1	0				SCENIC	GO_StemCellPopulationMaintenance	1	1
	SCENIC	GO_StemCellPopulationMaintenance	1	0				SCENIC	GO_StemCellPopulationMaintenance	1	1
	SCENIC	GO_StemCellPopulationMaintenance	1	0				SCENIC	GO_StemCellPopulationMaintenance	1	1
	SCENIC	GO_StemCellPopulationMaintenance	1	0				SCENIC	GO_StemCellPopulationMaintenance	1	1
	SCENIC	GO_StemCellPopulationMaintenance	1	0				SCENIC	GO_StemCellPopulationMaintenance	1	1
	SCENIC	GO_StemCellPopulationMaintenance	1	0				SCENIC	GO_StemCellPopulationMaintenance	1	1
	SCENIC	GO_StemCellPopulationMaintenance	1	0				SCENIC	GO_StemCellPopulationMaintenance	1	1
	SCENIC	GO_StemCellPopulationMaintenance	1	0				SCENIC	GO_StemCellPopulationMaintenance	1	1
	SCENIC	GO_StemCellPopulationMaintenance	1	0				SCENIC	GO_StemCellPopulationMaintenance	1	1
	SCENIC	GO_StemCellPopulationMaintenance	1	0				SCENIC	GO_StemCellPopulationMaintenance	1	1
	SCENIC	GO_StemCellPopulationMaintenance	1	0				SCENIC	GO_StemCellPopulationMaintenance	1	1
	SCENIC	GO_StemCellPopulationMaintenance	1	0				SCENIC	GO_StemCellPopulationMaintenance	1	1
	SCENIC	GO_StemCellPopulationMaintenance	1	0				SCENIC	GO_StemCellPopulationMaintenance	1	1
	SCENIC	GO_StemCellPopulationMaintenance	1	0				SCENIC	GO_StemCellPopulationMaintenance	1	1
	SCENIC	GO_StemCellPopulationMaintenance	1	0				SCENIC	GO_StemCellPopulationMaintenance	1	1
	SCENIC	GO_StemCellPopulationMaintenance	1	0				SCENIC	GO_StemCellPopulationMaintenance	1	1
	SCENIC	GO_StemCellPopulationMaintenance	1	0				SCENIC	GO_StemCellPopulationMaintenance	1	1
	SCENIC	GO_StemCellPopulationMaintenance	1	0				SCENIC	GO_StemCellPopulationMaintenance	1	1
	VIPER	GO_StemCellPopulationMaintenance	1	0				VIPER	GO_StemCellPopulationMaintenance	1	1
	ANANSE	GO_StemCellPopulationMaintenance	2	0				ANANSE	GO_StemCellPopulationMaintenance	2	0
	ANANSE	GO_StemCellPopulationMaintenance	2	0				ANANSE	GO_StemCellPopulationMaintenance	2	0
	ANANSE	GO_StemCellPopulationMaintenance	2	0				ANANSE	GO_StemCellPopulationMaintenance	2	0
	ANANSE	GO_StemCellPopulationMaintenance	2	0				ANANSE	GO_StemCellPopulationMaintenance	2	0
	ANANSE	GO_StemCellPopulationMaintenance	2	0				ANANSE	GO_StemCellPopulationMaintenance	2	0
	ANANSE	GO_StemCellPopulationMaintenance	2	0				ANANSE	GO_StemCellPopulationMaintenance	2	0
	ANANSE	GO_StemCellPopulationMaintenance	2	0				ANANSE	GO_StemCellPopulationMaintenance	2	0
	ANANSE	GO_StemCellPopulationMaintenance	2	0				ANANSE	GO_StemCellPopulationMaintenance	2	0
	ANANSE	GO_StemCellPopulationMaintenance	2	0				ANANSE	GO_StemCellPopulationMaintenance	2	0
	ANANSE	GO_StemCellPopulationMaintenance	2	0				ANANSE	GO_StemCellPopulationMaintenance	2	0
	ANANSE	GO_StemCellPopulationMaintenance	2	0				ANANSE	GO_StemCellPopulationMaintenance	2	0
	ANANSE	GO_StemCellPopulationMaintenance	2	0				ANANSE	GO_StemCellPopulationMaintenance	2	0
	ANANSE	GO_StemCellPopulationMaintenance	2	0				ANANSE	GO_StemCellPopulationMaintenance	2	0
	ANANSE	GO_StemCellPopulationMaintenance	2	0				ANANSE	GO_StemCellPopulationMaintenance	2	0
	ANANSE	GO_StemCellPopulationMaintenance	2	0				ANANSE	GO_StemCellPopulationMaintenance	2	0
	ANANSE	GO_StemCellPopulationMaintenance	2	0				ANANSE	GO_StemCellPopulationMaintenance	2	0
	ANANSE	GO_StemCellPopulationMaintenance	2	0				ANANSE	GO_StemCellPopulationMaintenance	2	0
	ANANSE	GO_StemCellPopulationMaintenance	2	0				ANANSE	GO_StemCellPopulationMaintenance	2	0
	ANANSE	GO_StemCellPopulationMaintenance	2	0				ANANSE	GO_StemCellPopulationMaintenance	2	0
	ANANSE	GO_StemCellPopulationMaintenance	2	0				ANANSE	GO_StemCellPopulationMaintenance	2	0
	CEFCON	GO_StemCellPopulationMaintenance	2	0.5				CEFCON	GO_StemCellPopulationMaintenance	2	1
	CEFCON	GO_StemCellPopulationMaintenance	2	0.5				CEFCON	GO_StemCellPopulationMaintenance	2	1
	CEFCON	GO_StemCellPopulationMaintenance	2	0.5				CEFCON	GO_StemCellPopulationMaintenance	2	1
	CEFCON	GO_StemCellPopulationMaintenance	2	0.5				CEFCON	GO_StemCellPopulationMaintenance	2	1
	CEFCON	GO_StemCellPopulationMaintenance	2	0.5				CEFCON	GO_StemCellPopulationMaintenance	2	1
	CEFCON	GO_StemCellPopulationMaintenance	2	0.5				CEFCON	GO_StemCellPopulationMaintenance	2	1
	CEFCON	GO_StemCellPopulationMaintenance	2	0.5				CEFCON	GO_StemCellPopulationMaintenance	2	1
	CEFCON	GO_StemCellPopulationMaintenance	2	0.5				CEFCON	GO_StemCellPopulationMaintenance	2	1
	CEFCON	GO_StemCellPopulationMaintenance	2	0.5				CEFCON	GO_StemCellPopulationMaintenance	2	1
	CEFCON	GO_StemCellPopulationMaintenance	2	0.5				CEFCON	GO_StemCellPopulationMaintenance	2	1
	CEFCON	GO_StemCellPopulationMaintenance	2	0.5				CEFCON	GO_StemCellPopulationMaintenance	2	1
	CEFCON	GO_StemCellPopulationMaintenance	2	0.5				CEFCON	GO_StemCellPopulationMaintenance	2	1
	CEFCON	GO_StemCellPopulationMaintenance	2	0.5				CEFCON	GO_StemCellPopulationMaintenance	2	1
	CEFCON	GO_StemCellPopulationMaintenance	2	0.5				CEFCON	GO_StemCellPopulationMaintenance	2	1
	CEFCON	GO_StemCellPopulationMaintenance	2	0.5				CEFCON	GO_StemCellPopulationMaintenance	2	1
	CEFCON	GO_StemCellPopulationMaintenance	2	0.5				CEFCON	GO_StemCellPopulationMaintenance	2	0.5
	CEFCON	GO_StemCellPopulationMaintenance	2	0.5				CEFCON	GO_StemCellPopulationMaintenance	2	1
	CEFCON	GO_StemCellPopulationMaintenance	2	0.5				CEFCON	GO_StemCellPopulationMaintenance	2	1
	CEFCON	GO_StemCellPopulationMaintenance	2	0.5				CEFCON	GO_StemCellPopulationMaintenance	2	1
	CEFCON	GO_StemCellPopulationMaintenance	2	0.5				CEFCON	GO_StemCellPopulationMaintenance	2	1
	SCENIC	GO_StemCellPopulationMaintenance	2	0				SCENIC	GO_StemCellPopulationMaintenance	2	0.5
	SCENIC	GO_StemCellPopulationMaintenance	2	0				SCENIC	GO_StemCellPopulationMaintenance	2	1
	SCENIC	GO_StemCellPopulationMaintenance	2	0				SCENIC	GO_StemCellPopulationMaintenance	2	0.5
	SCENIC	GO_StemCellPopulationMaintenance	2	0				SCENIC	GO_StemCellPopulationMaintenance	2	1
	SCENIC	GO_StemCellPopulationMaintenance	2	0				SCENIC	GO_StemCellPopulationMaintenance	2	0.5
	SCENIC	GO_StemCellPopulationMaintenance	2	0				SCENIC	GO_StemCellPopulationMaintenance	2	0.5
	SCENIC	GO_StemCellPopulationMaintenance	2	0				SCENIC	GO_StemCellPopulationMaintenance	2	1
	SCENIC	GO_StemCellPopulationMaintenance	2	0				SCENIC	GO_StemCellPopulationMaintenance	2	0.5
	SCENIC	GO_StemCellPopulationMaintenance	2	0				SCENIC	GO_StemCellPopulationMaintenance	2	1
	SCENIC	GO_StemCellPopulationMaintenance	2	0				SCENIC	GO_StemCellPopulationMaintenance	2	0.5
	SCENIC	GO_StemCellPopulationMaintenance	2	0				SCENIC	GO_StemCellPopulationMaintenance	2	1
	SCENIC	GO_StemCellPopulationMaintenance	2	0				SCENIC	GO_StemCellPopulationMaintenance	2	1
	SCENIC	GO_StemCellPopulationMaintenance	2	0				SCENIC	GO_StemCellPopulationMaintenance	2	0.5
	SCENIC	GO_StemCellPopulationMaintenance	2	0				SCENIC	GO_StemCellPopulationMaintenance	2	1
	SCENIC	GO_StemCellPopulationMaintenance	2	0				SCENIC	GO_StemCellPopulationMaintenance	2	1
	SCENIC	GO_StemCellPopulationMaintenance	2	0				SCENIC	GO_StemCellPopulationMaintenance	2	0.5
	SCENIC	GO_StemCellPopulationMaintenance	2	0				SCENIC	GO_StemCellPopulationMaintenance	2	0.5
	SCENIC	GO_StemCellPopulationMaintenance	2	0				SCENIC	GO_StemCellPopulationMaintenance	2	0.5
	SCENIC	GO_StemCellPopulationMaintenance	2	0				SCENIC	GO_StemCellPopulationMaintenance	2	0.5
	SCENIC	GO_StemCellPopulationMaintenance	2	0				SCENIC	GO_StemCellPopulationMaintenance	2	1
	VIPER	GO_StemCellPopulationMaintenance	2	0.5				VIPER	GO_StemCellPopulationMaintenance	2	0.5
	ANANSE	GO_StemCellPopulationMaintenance	3	0				ANANSE	GO_StemCellPopulationMaintenance	3	0
	ANANSE	GO_StemCellPopulationMaintenance	3	0				ANANSE	GO_StemCellPopulationMaintenance	3	0
	ANANSE	GO_StemCellPopulationMaintenance	3	0				ANANSE	GO_StemCellPopulationMaintenance	3	0
	ANANSE	GO_StemCellPopulationMaintenance	3	0				ANANSE	GO_StemCellPopulationMaintenance	3	0
	ANANSE	GO_StemCellPopulationMaintenance	3	0				ANANSE	GO_StemCellPopulationMaintenance	3	0
	ANANSE	GO_StemCellPopulationMaintenance	3	0				ANANSE	GO_StemCellPopulationMaintenance	3	0
	ANANSE	GO_StemCellPopulationMaintenance	3	0				ANANSE	GO_StemCellPopulationMaintenance	3	0
	ANANSE	GO_StemCellPopulationMaintenance	3	0				ANANSE	GO_StemCellPopulationMaintenance	3	0
	ANANSE	GO_StemCellPopulationMaintenance	3	0				ANANSE	GO_StemCellPopulationMaintenance	3	0
	ANANSE	GO_StemCellPopulationMaintenance	3	0				ANANSE	GO_StemCellPopulationMaintenance	3	0
	ANANSE	GO_StemCellPopulationMaintenance	3	0				ANANSE	GO_StemCellPopulationMaintenance	3	0
	ANANSE	GO_StemCellPopulationMaintenance	3	0				ANANSE	GO_StemCellPopulationMaintenance	3	0
	ANANSE	GO_StemCellPopulationMaintenance	3	0				ANANSE	GO_StemCellPopulationMaintenance	3	0
	ANANSE	GO_StemCellPopulationMaintenance	3	0				ANANSE	GO_StemCellPopulationMaintenance	3	0
	ANANSE	GO_StemCellPopulationMaintenance	3	0				ANANSE	GO_StemCellPopulationMaintenance	3	0
	ANANSE	GO_StemCellPopulationMaintenance	3	0				ANANSE	GO_StemCellPopulationMaintenance	3	0
	ANANSE	GO_StemCellPopulationMaintenance	3	0				ANANSE	GO_StemCellPopulationMaintenance	3	0
	ANANSE	GO_StemCellPopulationMaintenance	3	0				ANANSE	GO_StemCellPopulationMaintenance	3	0
	ANANSE	GO_StemCellPopulationMaintenance	3	0				ANANSE	GO_StemCellPopulationMaintenance	3	0
	ANANSE	GO_StemCellPopulationMaintenance	3	0				ANANSE	GO_StemCellPopulationMaintenance	3	0
	CEFCON	GO_StemCellPopulationMaintenance	3	0.333333				CEFCON	GO_StemCellPopulationMaintenance	3	0.666667
	CEFCON	GO_StemCellPopulationMaintenance	3	0.333333				CEFCON	GO_StemCellPopulationMaintenance	3	0.666667
	CEFCON	GO_StemCellPopulationMaintenance	3	0.333333				CEFCON	GO_StemCellPopulationMaintenance	3	0.666667
	CEFCON	GO_StemCellPopulationMaintenance	3	0.333333				CEFCON	GO_StemCellPopulationMaintenance	3	0.666667
	CEFCON	GO_StemCellPopulationMaintenance	3	0.333333				CEFCON	GO_StemCellPopulationMaintenance	3	0.666667
	CEFCON	GO_StemCellPopulationMaintenance	3	0.333333				CEFCON	GO_StemCellPopulationMaintenance	3	0.666667
	CEFCON	GO_StemCellPopulationMaintenance	3	0.333333				CEFCON	GO_StemCellPopulationMaintenance	3	0.666667
	CEFCON	GO_StemCellPopulationMaintenance	3	0.333333				CEFCON	GO_StemCellPopulationMaintenance	3	0.666667
	CEFCON	GO_StemCellPopulationMaintenance	3	0.333333				CEFCON	GO_StemCellPopulationMaintenance	3	0.666667
	CEFCON	GO_StemCellPopulationMaintenance	3	0.666667				CEFCON	GO_StemCellPopulationMaintenance	3	0.666667
	CEFCON	GO_StemCellPopulationMaintenance	3	0.333333				CEFCON	GO_StemCellPopulationMaintenance	3	0.666667
	CEFCON	GO_StemCellPopulationMaintenance	3	0.333333				CEFCON	GO_StemCellPopulationMaintenance	3	0.666667
	CEFCON	GO_StemCellPopulationMaintenance	3	0.333333				CEFCON	GO_StemCellPopulationMaintenance	3	0.666667
	CEFCON	GO_StemCellPopulationMaintenance	3	0.333333				CEFCON	GO_StemCellPopulationMaintenance	3	0.666667
	CEFCON	GO_StemCellPopulationMaintenance	3	0.333333				CEFCON	GO_StemCellPopulationMaintenance	3	0.666667
	CEFCON	GO_StemCellPopulationMaintenance	3	0.666667				CEFCON	GO_StemCellPopulationMaintenance	3	0.666667
	CEFCON	GO_StemCellPopulationMaintenance	3	0.333333				CEFCON	GO_StemCellPopulationMaintenance	3	0.666667
	CEFCON	GO_StemCellPopulationMaintenance	3	0.666667				CEFCON	GO_StemCellPopulationMaintenance	3	0.666667
	CEFCON	GO_StemCellPopulationMaintenance	3	0.333333				CEFCON	GO_StemCellPopulationMaintenance	3	0.666667
	CEFCON	GO_StemCellPopulationMaintenance	3	0.333333				CEFCON	GO_StemCellPopulationMaintenance	3	0.666667
	SCENIC	GO_StemCellPopulationMaintenance	3	0				SCENIC	GO_StemCellPopulationMaintenance	3	0.666667
	SCENIC	GO_StemCellPopulationMaintenance	3	0				SCENIC	GO_StemCellPopulationMaintenance	3	0.666667
	SCENIC	GO_StemCellPopulationMaintenance	3	0				SCENIC	GO_StemCellPopulationMaintenance	3	0.666667
	SCENIC	GO_StemCellPopulationMaintenance	3	0				SCENIC	GO_StemCellPopulationMaintenance	3	0.666667
	SCENIC	GO_StemCellPopulationMaintenance	3	0				SCENIC	GO_StemCellPopulationMaintenance	3	0.333333
	SCENIC	GO_StemCellPopulationMaintenance	3	0				SCENIC	GO_StemCellPopulationMaintenance	3	0.333333
	SCENIC	GO_StemCellPopulationMaintenance	3	0				SCENIC	GO_StemCellPopulationMaintenance	3	0.666667
	SCENIC	GO_StemCellPopulationMaintenance	3	0				SCENIC	GO_StemCellPopulationMaintenance	3	0.666667
	SCENIC	GO_StemCellPopulationMaintenance	3	0				SCENIC	GO_StemCellPopulationMaintenance	3	0.666667
	SCENIC	GO_StemCellPopulationMaintenance	3	0				SCENIC	GO_StemCellPopulationMaintenance	3	0.333333
	SCENIC	GO_StemCellPopulationMaintenance	3	0				SCENIC	GO_StemCellPopulationMaintenance	3	0.666667
	SCENIC	GO_StemCellPopulationMaintenance	3	0				SCENIC	GO_StemCellPopulationMaintenance	3	1
	SCENIC	GO_StemCellPopulationMaintenance	3	0				SCENIC	GO_StemCellPopulationMaintenance	3	0.666667
	SCENIC	GO_StemCellPopulationMaintenance	3	0				SCENIC	GO_StemCellPopulationMaintenance	3	0.666667
	SCENIC	GO_StemCellPopulationMaintenance	3	0				SCENIC	GO_StemCellPopulationMaintenance	3	0.666667
	SCENIC	GO_StemCellPopulationMaintenance	3	0				SCENIC	GO_StemCellPopulationMaintenance	3	0.333333
	SCENIC	GO_StemCellPopulationMaintenance	3	0				SCENIC	GO_StemCellPopulationMaintenance	3	0.666667
	SCENIC	GO_StemCellPopulationMaintenance	3	0				SCENIC	GO_StemCellPopulationMaintenance	3	0.333333
	SCENIC	GO_StemCellPopulationMaintenance	3	0				SCENIC	GO_StemCellPopulationMaintenance	3	0.666667
	SCENIC	GO_StemCellPopulationMaintenance	3	0				SCENIC	GO_StemCellPopulationMaintenance	3	1
	VIPER	GO_StemCellPopulationMaintenance	3	0.333333				VIPER	GO_StemCellPopulationMaintenance	3	0.333333
	ANANSE	GO_StemCellPopulationMaintenance	4	0				ANANSE	GO_StemCellPopulationMaintenance	4	0
	ANANSE	GO_StemCellPopulationMaintenance	4	0				ANANSE	GO_StemCellPopulationMaintenance	4	0
	ANANSE	GO_StemCellPopulationMaintenance	4	0				ANANSE	GO_StemCellPopulationMaintenance	4	0
	ANANSE	GO_StemCellPopulationMaintenance	4	0				ANANSE	GO_StemCellPopulationMaintenance	4	0
	ANANSE	GO_StemCellPopulationMaintenance	4	0				ANANSE	GO_StemCellPopulationMaintenance	4	0
	ANANSE	GO_StemCellPopulationMaintenance	4	0				ANANSE	GO_StemCellPopulationMaintenance	4	0
	ANANSE	GO_StemCellPopulationMaintenance	4	0				ANANSE	GO_StemCellPopulationMaintenance	4	0
	ANANSE	GO_StemCellPopulationMaintenance	4	0				ANANSE	GO_StemCellPopulationMaintenance	4	0
	ANANSE	GO_StemCellPopulationMaintenance	4	0				ANANSE	GO_StemCellPopulationMaintenance	4	0
	ANANSE	GO_StemCellPopulationMaintenance	4	0				ANANSE	GO_StemCellPopulationMaintenance	4	0
	ANANSE	GO_StemCellPopulationMaintenance	4	0				ANANSE	GO_StemCellPopulationMaintenance	4	0
	ANANSE	GO_StemCellPopulationMaintenance	4	0				ANANSE	GO_StemCellPopulationMaintenance	4	0
	ANANSE	GO_StemCellPopulationMaintenance	4	0				ANANSE	GO_StemCellPopulationMaintenance	4	0
	ANANSE	GO_StemCellPopulationMaintenance	4	0				ANANSE	GO_StemCellPopulationMaintenance	4	0
	ANANSE	GO_StemCellPopulationMaintenance	4	0				ANANSE	GO_StemCellPopulationMaintenance	4	0
	ANANSE	GO_StemCellPopulationMaintenance	4	0				ANANSE	GO_StemCellPopulationMaintenance	4	0
	ANANSE	GO_StemCellPopulationMaintenance	4	0				ANANSE	GO_StemCellPopulationMaintenance	4	0
	ANANSE	GO_StemCellPopulationMaintenance	4	0				ANANSE	GO_StemCellPopulationMaintenance	4	0
	ANANSE	GO_StemCellPopulationMaintenance	4	0				ANANSE	GO_StemCellPopulationMaintenance	4	0
	ANANSE	GO_StemCellPopulationMaintenance	4	0				ANANSE	GO_StemCellPopulationMaintenance	4	0
	CEFCON	GO_StemCellPopulationMaintenance	4	0.25				CEFCON	GO_StemCellPopulationMaintenance	4	0.5
	CEFCON	GO_StemCellPopulationMaintenance	4	0.25				CEFCON	GO_StemCellPopulationMaintenance	4	0.5
	CEFCON	GO_StemCellPopulationMaintenance	4	0.25				CEFCON	GO_StemCellPopulationMaintenance	4	0.75
	CEFCON	GO_StemCellPopulationMaintenance	4	0.25				CEFCON	GO_StemCellPopulationMaintenance	4	0.5
	CEFCON	GO_StemCellPopulationMaintenance	4	0.25				CEFCON	GO_StemCellPopulationMaintenance	4	0.5
	CEFCON	GO_StemCellPopulationMaintenance	4	0.25				CEFCON	GO_StemCellPopulationMaintenance	4	0.5
	CEFCON	GO_StemCellPopulationMaintenance	4	0.5				CEFCON	GO_StemCellPopulationMaintenance	4	0.5
	CEFCON	GO_StemCellPopulationMaintenance	4	0.25				CEFCON	GO_StemCellPopulationMaintenance	4	0.75
	CEFCON	GO_StemCellPopulationMaintenance	4	0.5				CEFCON	GO_StemCellPopulationMaintenance	4	0.5
	CEFCON	GO_StemCellPopulationMaintenance	4	0.5				CEFCON	GO_StemCellPopulationMaintenance	4	0.5
	CEFCON	GO_StemCellPopulationMaintenance	4	0.5				CEFCON	GO_StemCellPopulationMaintenance	4	0.5
	CEFCON	GO_StemCellPopulationMaintenance	4	0.5				CEFCON	GO_StemCellPopulationMaintenance	4	0.5
	CEFCON	GO_StemCellPopulationMaintenance	4	0.25				CEFCON	GO_StemCellPopulationMaintenance	4	0.75
	CEFCON	GO_StemCellPopulationMaintenance	4	0.5				CEFCON	GO_StemCellPopulationMaintenance	4	0.5
	CEFCON	GO_StemCellPopulationMaintenance	4	0.25				CEFCON	GO_StemCellPopulationMaintenance	4	0.75
	CEFCON	GO_StemCellPopulationMaintenance	4	0.5				CEFCON	GO_StemCellPopulationMaintenance	4	0.5
	CEFCON	GO_StemCellPopulationMaintenance	4	0.5				CEFCON	GO_StemCellPopulationMaintenance	4	0.5
	CEFCON	GO_StemCellPopulationMaintenance	4	0.5				CEFCON	GO_StemCellPopulationMaintenance	4	0.5
	CEFCON	GO_StemCellPopulationMaintenance	4	0.5				CEFCON	GO_StemCellPopulationMaintenance	4	0.5
	CEFCON	GO_StemCellPopulationMaintenance	4	0.25				CEFCON	GO_StemCellPopulationMaintenance	4	0.5
	SCENIC	GO_StemCellPopulationMaintenance	4	0.25				SCENIC	GO_StemCellPopulationMaintenance	4	0.75
	SCENIC	GO_StemCellPopulationMaintenance	4	0.25				SCENIC	GO_StemCellPopulationMaintenance	4	0.5
	SCENIC	GO_StemCellPopulationMaintenance	4	0.25				SCENIC	GO_StemCellPopulationMaintenance	4	0.5
	SCENIC	GO_StemCellPopulationMaintenance	4	0				SCENIC	GO_StemCellPopulationMaintenance	4	0.75
	SCENIC	GO_StemCellPopulationMaintenance	4	0				SCENIC	GO_StemCellPopulationMaintenance	4	0.25
	SCENIC	GO_StemCellPopulationMaintenance	4	0				SCENIC	GO_StemCellPopulationMaintenance	4	0.5
	SCENIC	GO_StemCellPopulationMaintenance	4	0				SCENIC	GO_StemCellPopulationMaintenance	4	0.5
	SCENIC	GO_StemCellPopulationMaintenance	4	0				SCENIC	GO_StemCellPopulationMaintenance	4	0.5
	SCENIC	GO_StemCellPopulationMaintenance	4	0.25				SCENIC	GO_StemCellPopulationMaintenance	4	0.75
	SCENIC	GO_StemCellPopulationMaintenance	4	0.25				SCENIC	GO_StemCellPopulationMaintenance	4	0.25
	SCENIC	GO_StemCellPopulationMaintenance	4	0.25				SCENIC	GO_StemCellPopulationMaintenance	4	0.5
	SCENIC	GO_StemCellPopulationMaintenance	4	0.25				SCENIC	GO_StemCellPopulationMaintenance	4	0.75
	SCENIC	GO_StemCellPopulationMaintenance	4	0.25				SCENIC	GO_StemCellPopulationMaintenance	4	0.5
	SCENIC	GO_StemCellPopulationMaintenance	4	0.25				SCENIC	GO_StemCellPopulationMaintenance	4	0.5
	SCENIC	GO_StemCellPopulationMaintenance	4	0.25				SCENIC	GO_StemCellPopulationMaintenance	4	0.75
	SCENIC	GO_StemCellPopulationMaintenance	4	0				SCENIC	GO_StemCellPopulationMaintenance	4	0.5
	SCENIC	GO_StemCellPopulationMaintenance	4	0				SCENIC	GO_StemCellPopulationMaintenance	4	0.75
	SCENIC	GO_StemCellPopulationMaintenance	4	0.25				SCENIC	GO_StemCellPopulationMaintenance	4	0.5
	SCENIC	GO_StemCellPopulationMaintenance	4	0				SCENIC	GO_StemCellPopulationMaintenance	4	0.5
	SCENIC	GO_StemCellPopulationMaintenance	4	0.25				SCENIC	GO_StemCellPopulationMaintenance	4	1
	VIPER	GO_StemCellPopulationMaintenance	4	0.25				VIPER	GO_StemCellPopulationMaintenance	4	0.25
	ANANSE	GO_StemCellPopulationMaintenance	5	0				ANANSE	GO_StemCellPopulationMaintenance	5	0
	ANANSE	GO_StemCellPopulationMaintenance	5	0				ANANSE	GO_StemCellPopulationMaintenance	5	0
	ANANSE	GO_StemCellPopulationMaintenance	5	0				ANANSE	GO_StemCellPopulationMaintenance	5	0
	ANANSE	GO_StemCellPopulationMaintenance	5	0				ANANSE	GO_StemCellPopulationMaintenance	5	0
	ANANSE	GO_StemCellPopulationMaintenance	5	0				ANANSE	GO_StemCellPopulationMaintenance	5	0
	ANANSE	GO_StemCellPopulationMaintenance	5	0				ANANSE	GO_StemCellPopulationMaintenance	5	0
	ANANSE	GO_StemCellPopulationMaintenance	5	0				ANANSE	GO_StemCellPopulationMaintenance	5	0
	ANANSE	GO_StemCellPopulationMaintenance	5	0				ANANSE	GO_StemCellPopulationMaintenance	5	0
	ANANSE	GO_StemCellPopulationMaintenance	5	0				ANANSE	GO_StemCellPopulationMaintenance	5	0
	ANANSE	GO_StemCellPopulationMaintenance	5	0				ANANSE	GO_StemCellPopulationMaintenance	5	0
	ANANSE	GO_StemCellPopulationMaintenance	5	0				ANANSE	GO_StemCellPopulationMaintenance	5	0
	ANANSE	GO_StemCellPopulationMaintenance	5	0				ANANSE	GO_StemCellPopulationMaintenance	5	0
	ANANSE	GO_StemCellPopulationMaintenance	5	0				ANANSE	GO_StemCellPopulationMaintenance	5	0
	ANANSE	GO_StemCellPopulationMaintenance	5	0				ANANSE	GO_StemCellPopulationMaintenance	5	0
	ANANSE	GO_StemCellPopulationMaintenance	5	0				ANANSE	GO_StemCellPopulationMaintenance	5	0
	ANANSE	GO_StemCellPopulationMaintenance	5	0				ANANSE	GO_StemCellPopulationMaintenance	5	0
	ANANSE	GO_StemCellPopulationMaintenance	5	0				ANANSE	GO_StemCellPopulationMaintenance	5	0
	ANANSE	GO_StemCellPopulationMaintenance	5	0				ANANSE	GO_StemCellPopulationMaintenance	5	0
	ANANSE	GO_StemCellPopulationMaintenance	5	0				ANANSE	GO_StemCellPopulationMaintenance	5	0
	ANANSE	GO_StemCellPopulationMaintenance	5	0				ANANSE	GO_StemCellPopulationMaintenance	5	0
	CEFCON	GO_StemCellPopulationMaintenance	5	0.4				CEFCON	GO_StemCellPopulationMaintenance	5	0.6
	CEFCON	GO_StemCellPopulationMaintenance	5	0.4				CEFCON	GO_StemCellPopulationMaintenance	5	0.6
	CEFCON	GO_StemCellPopulationMaintenance	5	0.2				CEFCON	GO_StemCellPopulationMaintenance	5	0.6
	CEFCON	GO_StemCellPopulationMaintenance	5	0.2				CEFCON	GO_StemCellPopulationMaintenance	5	0.6
	CEFCON	GO_StemCellPopulationMaintenance	5	0.2				CEFCON	GO_StemCellPopulationMaintenance	5	0.6
	CEFCON	GO_StemCellPopulationMaintenance	5	0.2				CEFCON	GO_StemCellPopulationMaintenance	5	0.6
	CEFCON	GO_StemCellPopulationMaintenance	5	0.4				CEFCON	GO_StemCellPopulationMaintenance	5	0.6
	CEFCON	GO_StemCellPopulationMaintenance	5	0.4				CEFCON	GO_StemCellPopulationMaintenance	5	0.6
	CEFCON	GO_StemCellPopulationMaintenance	5	0.6				CEFCON	GO_StemCellPopulationMaintenance	5	0.6
	CEFCON	GO_StemCellPopulationMaintenance	5	0.4				CEFCON	GO_StemCellPopulationMaintenance	5	0.6
	CEFCON	GO_StemCellPopulationMaintenance	5	0.4				CEFCON	GO_StemCellPopulationMaintenance	5	0.6
	CEFCON	GO_StemCellPopulationMaintenance	5	0.4				CEFCON	GO_StemCellPopulationMaintenance	5	0.6
	CEFCON	GO_StemCellPopulationMaintenance	5	0.4				CEFCON	GO_StemCellPopulationMaintenance	5	0.6
	CEFCON	GO_StemCellPopulationMaintenance	5	0.4				CEFCON	GO_StemCellPopulationMaintenance	5	0.6
	CEFCON	GO_StemCellPopulationMaintenance	5	0.2				CEFCON	GO_StemCellPopulationMaintenance	5	0.6
	CEFCON	GO_StemCellPopulationMaintenance	5	0.4				CEFCON	GO_StemCellPopulationMaintenance	5	0.6
	CEFCON	GO_StemCellPopulationMaintenance	5	0.4				CEFCON	GO_StemCellPopulationMaintenance	5	0.6
	CEFCON	GO_StemCellPopulationMaintenance	5	0.4				CEFCON	GO_StemCellPopulationMaintenance	5	0.6
	CEFCON	GO_StemCellPopulationMaintenance	5	0.4				CEFCON	GO_StemCellPopulationMaintenance	5	0.6
	CEFCON	GO_StemCellPopulationMaintenance	5	0.4				CEFCON	GO_StemCellPopulationMaintenance	5	0.6
	SCENIC	GO_StemCellPopulationMaintenance	5	0.4				SCENIC	GO_StemCellPopulationMaintenance	5	0.6
	SCENIC	GO_StemCellPopulationMaintenance	5	0.4				SCENIC	GO_StemCellPopulationMaintenance	5	0.4
	SCENIC	GO_StemCellPopulationMaintenance	5	0.2				SCENIC	GO_StemCellPopulationMaintenance	5	0.6
	SCENIC	GO_StemCellPopulationMaintenance	5	0				SCENIC	GO_StemCellPopulationMaintenance	5	0.8
	SCENIC	GO_StemCellPopulationMaintenance	5	0				SCENIC	GO_StemCellPopulationMaintenance	5	0.4
	SCENIC	GO_StemCellPopulationMaintenance	5	0.2				SCENIC	GO_StemCellPopulationMaintenance	5	0.6
	SCENIC	GO_StemCellPopulationMaintenance	5	0.2				SCENIC	GO_StemCellPopulationMaintenance	5	0.6
	SCENIC	GO_StemCellPopulationMaintenance	5	0.2				SCENIC	GO_StemCellPopulationMaintenance	5	0.4
	SCENIC	GO_StemCellPopulationMaintenance	5	0.4				SCENIC	GO_StemCellPopulationMaintenance	5	0.8
	SCENIC	GO_StemCellPopulationMaintenance	5	0.2				SCENIC	GO_StemCellPopulationMaintenance	5	0.4
	SCENIC	GO_StemCellPopulationMaintenance	5	0.4				SCENIC	GO_StemCellPopulationMaintenance	5	0.6
	SCENIC	GO_StemCellPopulationMaintenance	5	0.4				SCENIC	GO_StemCellPopulationMaintenance	5	0.6
	SCENIC	GO_StemCellPopulationMaintenance	5	0.4				SCENIC	GO_StemCellPopulationMaintenance	5	0.6
	SCENIC	GO_StemCellPopulationMaintenance	5	0.4				SCENIC	GO_StemCellPopulationMaintenance	5	0.6
	SCENIC	GO_StemCellPopulationMaintenance	5	0.4				SCENIC	GO_StemCellPopulationMaintenance	5	0.6
	SCENIC	GO_StemCellPopulationMaintenance	5	0.2				SCENIC	GO_StemCellPopulationMaintenance	5	0.6
	SCENIC	GO_StemCellPopulationMaintenance	5	0.2				SCENIC	GO_StemCellPopulationMaintenance	5	0.6
	SCENIC	GO_StemCellPopulationMaintenance	5	0.2				SCENIC	GO_StemCellPopulationMaintenance	5	0.4
	SCENIC	GO_StemCellPopulationMaintenance	5	0.2				SCENIC	GO_StemCellPopulationMaintenance	5	0.6
	SCENIC	GO_StemCellPopulationMaintenance	5	0.2				SCENIC	GO_StemCellPopulationMaintenance	5	0.8
	VIPER	GO_StemCellPopulationMaintenance	5	0.2				VIPER	GO_StemCellPopulationMaintenance	5	0.2
	ANANSE	GO_StemCellPopulationMaintenance	6	0				ANANSE	GO_StemCellPopulationMaintenance	6	0
	ANANSE	GO_StemCellPopulationMaintenance	6	0				ANANSE	GO_StemCellPopulationMaintenance	6	0
	ANANSE	GO_StemCellPopulationMaintenance	6	0				ANANSE	GO_StemCellPopulationMaintenance	6	0
	ANANSE	GO_StemCellPopulationMaintenance	6	0				ANANSE	GO_StemCellPopulationMaintenance	6	0
	ANANSE	GO_StemCellPopulationMaintenance	6	0				ANANSE	GO_StemCellPopulationMaintenance	6	0
	ANANSE	GO_StemCellPopulationMaintenance	6	0				ANANSE	GO_StemCellPopulationMaintenance	6	0
	ANANSE	GO_StemCellPopulationMaintenance	6	0				ANANSE	GO_StemCellPopulationMaintenance	6	0
	ANANSE	GO_StemCellPopulationMaintenance	6	0				ANANSE	GO_StemCellPopulationMaintenance	6	0
	ANANSE	GO_StemCellPopulationMaintenance	6	0				ANANSE	GO_StemCellPopulationMaintenance	6	0
	ANANSE	GO_StemCellPopulationMaintenance	6	0				ANANSE	GO_StemCellPopulationMaintenance	6	0
	ANANSE	GO_StemCellPopulationMaintenance	6	0				ANANSE	GO_StemCellPopulationMaintenance	6	0
	ANANSE	GO_StemCellPopulationMaintenance	6	0				ANANSE	GO_StemCellPopulationMaintenance	6	0
	ANANSE	GO_StemCellPopulationMaintenance	6	0				ANANSE	GO_StemCellPopulationMaintenance	6	0
	ANANSE	GO_StemCellPopulationMaintenance	6	0				ANANSE	GO_StemCellPopulationMaintenance	6	0
	ANANSE	GO_StemCellPopulationMaintenance	6	0				ANANSE	GO_StemCellPopulationMaintenance	6	0
	ANANSE	GO_StemCellPopulationMaintenance	6	0				ANANSE	GO_StemCellPopulationMaintenance	6	0
	ANANSE	GO_StemCellPopulationMaintenance	6	0				ANANSE	GO_StemCellPopulationMaintenance	6	0
	ANANSE	GO_StemCellPopulationMaintenance	6	0				ANANSE	GO_StemCellPopulationMaintenance	6	0
	ANANSE	GO_StemCellPopulationMaintenance	6	0				ANANSE	GO_StemCellPopulationMaintenance	6	0
	ANANSE	GO_StemCellPopulationMaintenance	6	0				ANANSE	GO_StemCellPopulationMaintenance	6	0
	CEFCON	GO_StemCellPopulationMaintenance	6	0.5				CEFCON	GO_StemCellPopulationMaintenance	6	0.5
	CEFCON	GO_StemCellPopulationMaintenance	6	0.333333				CEFCON	GO_StemCellPopulationMaintenance	6	0.666667
	CEFCON	GO_StemCellPopulationMaintenance	6	0.333333				CEFCON	GO_StemCellPopulationMaintenance	6	0.666667
	CEFCON	GO_StemCellPopulationMaintenance	6	0.166667				CEFCON	GO_StemCellPopulationMaintenance	6	0.666667
	CEFCON	GO_StemCellPopulationMaintenance	6	0.166667				CEFCON	GO_StemCellPopulationMaintenance	6	0.666667
	CEFCON	GO_StemCellPopulationMaintenance	6	0.166667				CEFCON	GO_StemCellPopulationMaintenance	6	0.666667
	CEFCON	GO_StemCellPopulationMaintenance	6	0.333333				CEFCON	GO_StemCellPopulationMaintenance	6	0.5
	CEFCON	GO_StemCellPopulationMaintenance	6	0.333333				CEFCON	GO_StemCellPopulationMaintenance	6	0.666667
	CEFCON	GO_StemCellPopulationMaintenance	6	0.5				CEFCON	GO_StemCellPopulationMaintenance	6	0.666667
	CEFCON	GO_StemCellPopulationMaintenance	6	0.333333				CEFCON	GO_StemCellPopulationMaintenance	6	0.666667
	CEFCON	GO_StemCellPopulationMaintenance	6	0.333333				CEFCON	GO_StemCellPopulationMaintenance	6	0.666667
	CEFCON	GO_StemCellPopulationMaintenance	6	0.333333				CEFCON	GO_StemCellPopulationMaintenance	6	0.5
	CEFCON	GO_StemCellPopulationMaintenance	6	0.333333				CEFCON	GO_StemCellPopulationMaintenance	6	0.666667
	CEFCON	GO_StemCellPopulationMaintenance	6	0.333333				CEFCON	GO_StemCellPopulationMaintenance	6	0.666667
	CEFCON	GO_StemCellPopulationMaintenance	6	0.166667				CEFCON	GO_StemCellPopulationMaintenance	6	0.5
	CEFCON	GO_StemCellPopulationMaintenance	6	0.5				CEFCON	GO_StemCellPopulationMaintenance	6	0.666667
	CEFCON	GO_StemCellPopulationMaintenance	6	0.333333				CEFCON	GO_StemCellPopulationMaintenance	6	0.666667
	CEFCON	GO_StemCellPopulationMaintenance	6	0.333333				CEFCON	GO_StemCellPopulationMaintenance	6	0.5
	CEFCON	GO_StemCellPopulationMaintenance	6	0.5				CEFCON	GO_StemCellPopulationMaintenance	6	0.666667
	CEFCON	GO_StemCellPopulationMaintenance	6	0.333333				CEFCON	GO_StemCellPopulationMaintenance	6	0.666667
	SCENIC	GO_StemCellPopulationMaintenance	6	0.333333				SCENIC	GO_StemCellPopulationMaintenance	6	0.666667
	SCENIC	GO_StemCellPopulationMaintenance	6	0.333333				SCENIC	GO_StemCellPopulationMaintenance	6	0.5
	SCENIC	GO_StemCellPopulationMaintenance	6	0.333333				SCENIC	GO_StemCellPopulationMaintenance	6	0.666667
	SCENIC	GO_StemCellPopulationMaintenance	6	0				SCENIC	GO_StemCellPopulationMaintenance	6	0.666667
	SCENIC	GO_StemCellPopulationMaintenance	6	0				SCENIC	GO_StemCellPopulationMaintenance	6	0.5
	SCENIC	GO_StemCellPopulationMaintenance	6	0.333333				SCENIC	GO_StemCellPopulationMaintenance	6	0.5
	SCENIC	GO_StemCellPopulationMaintenance	6	0.333333				SCENIC	GO_StemCellPopulationMaintenance	6	0.5
	SCENIC	GO_StemCellPopulationMaintenance	6	0.166667				SCENIC	GO_StemCellPopulationMaintenance	6	0.333333
	SCENIC	GO_StemCellPopulationMaintenance	6	0.333333				SCENIC	GO_StemCellPopulationMaintenance	6	0.666667
	SCENIC	GO_StemCellPopulationMaintenance	6	0.166667				SCENIC	GO_StemCellPopulationMaintenance	6	0.5
	SCENIC	GO_StemCellPopulationMaintenance	6	0.5				SCENIC	GO_StemCellPopulationMaintenance	6	0.5
	SCENIC	GO_StemCellPopulationMaintenance	6	0.5				SCENIC	GO_StemCellPopulationMaintenance	6	0.5
	SCENIC	GO_StemCellPopulationMaintenance	6	0.333333				SCENIC	GO_StemCellPopulationMaintenance	6	0.5
	SCENIC	GO_StemCellPopulationMaintenance	6	0.333333				SCENIC	GO_StemCellPopulationMaintenance	6	0.5
	SCENIC	GO_StemCellPopulationMaintenance	6	0.333333				SCENIC	GO_StemCellPopulationMaintenance	6	0.666667
	SCENIC	GO_StemCellPopulationMaintenance	6	0.333333				SCENIC	GO_StemCellPopulationMaintenance	6	0.5
	SCENIC	GO_StemCellPopulationMaintenance	6	0.166667				SCENIC	GO_StemCellPopulationMaintenance	6	0.5
	SCENIC	GO_StemCellPopulationMaintenance	6	0.166667				SCENIC	GO_StemCellPopulationMaintenance	6	0.333333
	SCENIC	GO_StemCellPopulationMaintenance	6	0.166667				SCENIC	GO_StemCellPopulationMaintenance	6	0.5
	SCENIC	GO_StemCellPopulationMaintenance	6	0.166667				SCENIC	GO_StemCellPopulationMaintenance	6	0.666667
	VIPER	GO_StemCellPopulationMaintenance	6	0.166667				VIPER	GO_StemCellPopulationMaintenance	6	0.166667
	ANANSE	GO_StemCellPopulationMaintenance	7	0				ANANSE	GO_StemCellPopulationMaintenance	7	0
	ANANSE	GO_StemCellPopulationMaintenance	7	0				ANANSE	GO_StemCellPopulationMaintenance	7	0
	ANANSE	GO_StemCellPopulationMaintenance	7	0				ANANSE	GO_StemCellPopulationMaintenance	7	0
	ANANSE	GO_StemCellPopulationMaintenance	7	0				ANANSE	GO_StemCellPopulationMaintenance	7	0
	ANANSE	GO_StemCellPopulationMaintenance	7	0				ANANSE	GO_StemCellPopulationMaintenance	7	0
	ANANSE	GO_StemCellPopulationMaintenance	7	0				ANANSE	GO_StemCellPopulationMaintenance	7	0
	ANANSE	GO_StemCellPopulationMaintenance	7	0				ANANSE	GO_StemCellPopulationMaintenance	7	0
	ANANSE	GO_StemCellPopulationMaintenance	7	0				ANANSE	GO_StemCellPopulationMaintenance	7	0
	ANANSE	GO_StemCellPopulationMaintenance	7	0				ANANSE	GO_StemCellPopulationMaintenance	7	0
	ANANSE	GO_StemCellPopulationMaintenance	7	0				ANANSE	GO_StemCellPopulationMaintenance	7	0
	ANANSE	GO_StemCellPopulationMaintenance	7	0				ANANSE	GO_StemCellPopulationMaintenance	7	0
	ANANSE	GO_StemCellPopulationMaintenance	7	0				ANANSE	GO_StemCellPopulationMaintenance	7	0
	ANANSE	GO_StemCellPopulationMaintenance	7	0				ANANSE	GO_StemCellPopulationMaintenance	7	0
	ANANSE	GO_StemCellPopulationMaintenance	7	0				ANANSE	GO_StemCellPopulationMaintenance	7	0
	ANANSE	GO_StemCellPopulationMaintenance	7	0				ANANSE	GO_StemCellPopulationMaintenance	7	0
	ANANSE	GO_StemCellPopulationMaintenance	7	0				ANANSE	GO_StemCellPopulationMaintenance	7	0
	ANANSE	GO_StemCellPopulationMaintenance	7	0				ANANSE	GO_StemCellPopulationMaintenance	7	0
	ANANSE	GO_StemCellPopulationMaintenance	7	0				ANANSE	GO_StemCellPopulationMaintenance	7	0
	ANANSE	GO_StemCellPopulationMaintenance	7	0				ANANSE	GO_StemCellPopulationMaintenance	7	0
	ANANSE	GO_StemCellPopulationMaintenance	7	0				ANANSE	GO_StemCellPopulationMaintenance	7	0
	CEFCON	GO_StemCellPopulationMaintenance	7	0.428571				CEFCON	GO_StemCellPopulationMaintenance	7	0.571429
	CEFCON	GO_StemCellPopulationMaintenance	7	0.285714				CEFCON	GO_StemCellPopulationMaintenance	7	0.571429
	CEFCON	GO_StemCellPopulationMaintenance	7	0.285714				CEFCON	GO_StemCellPopulationMaintenance	7	0.571429
	CEFCON	GO_StemCellPopulationMaintenance	7	0.142857				CEFCON	GO_StemCellPopulationMaintenance	7	0.571429
	CEFCON	GO_StemCellPopulationMaintenance	7	0.285714				CEFCON	GO_StemCellPopulationMaintenance	7	0.571429
	CEFCON	GO_StemCellPopulationMaintenance	7	0.142857				CEFCON	GO_StemCellPopulationMaintenance	7	0.571429
	CEFCON	GO_StemCellPopulationMaintenance	7	0.285714				CEFCON	GO_StemCellPopulationMaintenance	7	0.571429
	CEFCON	GO_StemCellPopulationMaintenance	7	0.428571				CEFCON	GO_StemCellPopulationMaintenance	7	0.571429
	CEFCON	GO_StemCellPopulationMaintenance	7	0.428571				CEFCON	GO_StemCellPopulationMaintenance	7	0.571429
	CEFCON	GO_StemCellPopulationMaintenance	7	0.285714				CEFCON	GO_StemCellPopulationMaintenance	7	0.571429
	CEFCON	GO_StemCellPopulationMaintenance	7	0.285714				CEFCON	GO_StemCellPopulationMaintenance	7	0.571429
	CEFCON	GO_StemCellPopulationMaintenance	7	0.285714				CEFCON	GO_StemCellPopulationMaintenance	7	0.571429
	CEFCON	GO_StemCellPopulationMaintenance	7	0.285714				CEFCON	GO_StemCellPopulationMaintenance	7	0.571429
	CEFCON	GO_StemCellPopulationMaintenance	7	0.285714				CEFCON	GO_StemCellPopulationMaintenance	7	0.571429
	CEFCON	GO_StemCellPopulationMaintenance	7	0.285714				CEFCON	GO_StemCellPopulationMaintenance	7	0.571429
	CEFCON	GO_StemCellPopulationMaintenance	7	0.428571				CEFCON	GO_StemCellPopulationMaintenance	7	0.571429
	CEFCON	GO_StemCellPopulationMaintenance	7	0.285714				CEFCON	GO_StemCellPopulationMaintenance	7	0.571429
	CEFCON	GO_StemCellPopulationMaintenance	7	0.285714				CEFCON	GO_StemCellPopulationMaintenance	7	0.571429
	CEFCON	GO_StemCellPopulationMaintenance	7	0.428571				CEFCON	GO_StemCellPopulationMaintenance	7	0.571429
	CEFCON	GO_StemCellPopulationMaintenance	7	0.428571				CEFCON	GO_StemCellPopulationMaintenance	7	0.571429
	SCENIC	GO_StemCellPopulationMaintenance	7	0.285714				SCENIC	GO_StemCellPopulationMaintenance	7	0.571429
	SCENIC	GO_StemCellPopulationMaintenance	7	0.285714				SCENIC	GO_StemCellPopulationMaintenance	7	0.428571
	SCENIC	GO_StemCellPopulationMaintenance	7	0.285714				SCENIC	GO_StemCellPopulationMaintenance	7	0.571429
	SCENIC	GO_StemCellPopulationMaintenance	7	0				SCENIC	GO_StemCellPopulationMaintenance	7	0.571429
	SCENIC	GO_StemCellPopulationMaintenance	7	0.142857				SCENIC	GO_StemCellPopulationMaintenance	7	0.428571
	SCENIC	GO_StemCellPopulationMaintenance	7	0.428571				SCENIC	GO_StemCellPopulationMaintenance	7	0.428571
	SCENIC	GO_StemCellPopulationMaintenance	7	0.285714				SCENIC	GO_StemCellPopulationMaintenance	7	0.428571
	SCENIC	GO_StemCellPopulationMaintenance	7	0.142857				SCENIC	GO_StemCellPopulationMaintenance	7	0.428571
	SCENIC	GO_StemCellPopulationMaintenance	7	0.285714				SCENIC	GO_StemCellPopulationMaintenance	7	0.571429
	SCENIC	GO_StemCellPopulationMaintenance	7	0.285714				SCENIC	GO_StemCellPopulationMaintenance	7	0.428571
	SCENIC	GO_StemCellPopulationMaintenance	7	0.428571				SCENIC	GO_StemCellPopulationMaintenance	7	0.428571
	SCENIC	GO_StemCellPopulationMaintenance	7	0.428571				SCENIC	GO_StemCellPopulationMaintenance	7	0.428571
	SCENIC	GO_StemCellPopulationMaintenance	7	0.285714				SCENIC	GO_StemCellPopulationMaintenance	7	0.428571
	SCENIC	GO_StemCellPopulationMaintenance	7	0.285714				SCENIC	GO_StemCellPopulationMaintenance	7	0.428571
	SCENIC	GO_StemCellPopulationMaintenance	7	0.285714				SCENIC	GO_StemCellPopulationMaintenance	7	0.571429
	SCENIC	GO_StemCellPopulationMaintenance	7	0.285714				SCENIC	GO_StemCellPopulationMaintenance	7	0.428571
	SCENIC	GO_StemCellPopulationMaintenance	7	0.142857				SCENIC	GO_StemCellPopulationMaintenance	7	0.428571
	SCENIC	GO_StemCellPopulationMaintenance	7	0.285714				SCENIC	GO_StemCellPopulationMaintenance	7	0.428571
	SCENIC	GO_StemCellPopulationMaintenance	7	0.285714				SCENIC	GO_StemCellPopulationMaintenance	7	0.428571
	SCENIC	GO_StemCellPopulationMaintenance	7	0.142857				SCENIC	GO_StemCellPopulationMaintenance	7	0.571429
	VIPER	GO_StemCellPopulationMaintenance	7	0.142857				VIPER	GO_StemCellPopulationMaintenance	7	0.142857
	ANANSE	GO_StemCellPopulationMaintenance	8	0				ANANSE	GO_StemCellPopulationMaintenance	8	0
	ANANSE	GO_StemCellPopulationMaintenance	8	0				ANANSE	GO_StemCellPopulationMaintenance	8	0
	ANANSE	GO_StemCellPopulationMaintenance	8	0				ANANSE	GO_StemCellPopulationMaintenance	8	0
	ANANSE	GO_StemCellPopulationMaintenance	8	0				ANANSE	GO_StemCellPopulationMaintenance	8	0
	ANANSE	GO_StemCellPopulationMaintenance	8	0				ANANSE	GO_StemCellPopulationMaintenance	8	0
	ANANSE	GO_StemCellPopulationMaintenance	8	0				ANANSE	GO_StemCellPopulationMaintenance	8	0
	ANANSE	GO_StemCellPopulationMaintenance	8	0				ANANSE	GO_StemCellPopulationMaintenance	8	0
	ANANSE	GO_StemCellPopulationMaintenance	8	0				ANANSE	GO_StemCellPopulationMaintenance	8	0
	ANANSE	GO_StemCellPopulationMaintenance	8	0				ANANSE	GO_StemCellPopulationMaintenance	8	0
	ANANSE	GO_StemCellPopulationMaintenance	8	0				ANANSE	GO_StemCellPopulationMaintenance	8	0
	ANANSE	GO_StemCellPopulationMaintenance	8	0				ANANSE	GO_StemCellPopulationMaintenance	8	0
	ANANSE	GO_StemCellPopulationMaintenance	8	0				ANANSE	GO_StemCellPopulationMaintenance	8	0
	ANANSE	GO_StemCellPopulationMaintenance	8	0				ANANSE	GO_StemCellPopulationMaintenance	8	0
	ANANSE	GO_StemCellPopulationMaintenance	8	0				ANANSE	GO_StemCellPopulationMaintenance	8	0
	ANANSE	GO_StemCellPopulationMaintenance	8	0				ANANSE	GO_StemCellPopulationMaintenance	8	0
	ANANSE	GO_StemCellPopulationMaintenance	8	0				ANANSE	GO_StemCellPopulationMaintenance	8	0
	ANANSE	GO_StemCellPopulationMaintenance	8	0				ANANSE	GO_StemCellPopulationMaintenance	8	0
	ANANSE	GO_StemCellPopulationMaintenance	8	0				ANANSE	GO_StemCellPopulationMaintenance	8	0
	ANANSE	GO_StemCellPopulationMaintenance	8	0				ANANSE	GO_StemCellPopulationMaintenance	8	0
	ANANSE	GO_StemCellPopulationMaintenance	8	0				ANANSE	GO_StemCellPopulationMaintenance	8	0
	CEFCON	GO_StemCellPopulationMaintenance	8	0.375				CEFCON	GO_StemCellPopulationMaintenance	8	0.5
	CEFCON	GO_StemCellPopulationMaintenance	8	0.375				CEFCON	GO_StemCellPopulationMaintenance	8	0.5
	CEFCON	GO_StemCellPopulationMaintenance	8	0.375				CEFCON	GO_StemCellPopulationMaintenance	8	0.5
	CEFCON	GO_StemCellPopulationMaintenance	8	0.125				CEFCON	GO_StemCellPopulationMaintenance	8	0.5
	CEFCON	GO_StemCellPopulationMaintenance	8	0.25				CEFCON	GO_StemCellPopulationMaintenance	8	0.5
	CEFCON	GO_StemCellPopulationMaintenance	8	0.25				CEFCON	GO_StemCellPopulationMaintenance	8	0.5
	CEFCON	GO_StemCellPopulationMaintenance	8	0.375				CEFCON	GO_StemCellPopulationMaintenance	8	0.5
	CEFCON	GO_StemCellPopulationMaintenance	8	0.375				CEFCON	GO_StemCellPopulationMaintenance	8	0.5
	CEFCON	GO_StemCellPopulationMaintenance	8	0.5				CEFCON	GO_StemCellPopulationMaintenance	8	0.5
	CEFCON	GO_StemCellPopulationMaintenance	8	0.375				CEFCON	GO_StemCellPopulationMaintenance	8	0.5
	CEFCON	GO_StemCellPopulationMaintenance	8	0.25				CEFCON	GO_StemCellPopulationMaintenance	8	0.5
	CEFCON	GO_StemCellPopulationMaintenance	8	0.375				CEFCON	GO_StemCellPopulationMaintenance	8	0.5
	CEFCON	GO_StemCellPopulationMaintenance	8	0.375				CEFCON	GO_StemCellPopulationMaintenance	8	0.5
	CEFCON	GO_StemCellPopulationMaintenance	8	0.375				CEFCON	GO_StemCellPopulationMaintenance	8	0.5
	CEFCON	GO_StemCellPopulationMaintenance	8	0.375				CEFCON	GO_StemCellPopulationMaintenance	8	0.5
	CEFCON	GO_StemCellPopulationMaintenance	8	0.375				CEFCON	GO_StemCellPopulationMaintenance	8	0.5
	CEFCON	GO_StemCellPopulationMaintenance	8	0.375				CEFCON	GO_StemCellPopulationMaintenance	8	0.5
	CEFCON	GO_StemCellPopulationMaintenance	8	0.25				CEFCON	GO_StemCellPopulationMaintenance	8	0.5
	CEFCON	GO_StemCellPopulationMaintenance	8	0.375				CEFCON	GO_StemCellPopulationMaintenance	8	0.5
	CEFCON	GO_StemCellPopulationMaintenance	8	0.375				CEFCON	GO_StemCellPopulationMaintenance	8	0.5
	SCENIC	GO_StemCellPopulationMaintenance	8	0.375				SCENIC	GO_StemCellPopulationMaintenance	8	0.5
	SCENIC	GO_StemCellPopulationMaintenance	8	0.25				SCENIC	GO_StemCellPopulationMaintenance	8	0.375
	SCENIC	GO_StemCellPopulationMaintenance	8	0.25				SCENIC	GO_StemCellPopulationMaintenance	8	0.5
	SCENIC	GO_StemCellPopulationMaintenance	8	0.125				SCENIC	GO_StemCellPopulationMaintenance	8	0.5
	SCENIC	GO_StemCellPopulationMaintenance	8	0.125				SCENIC	GO_StemCellPopulationMaintenance	8	0.375
	SCENIC	GO_StemCellPopulationMaintenance	8	0.375				SCENIC	GO_StemCellPopulationMaintenance	8	0.375
	SCENIC	GO_StemCellPopulationMaintenance	8	0.375				SCENIC	GO_StemCellPopulationMaintenance	8	0.375
	SCENIC	GO_StemCellPopulationMaintenance	8	0.25				SCENIC	GO_StemCellPopulationMaintenance	8	0.375
	SCENIC	GO_StemCellPopulationMaintenance	8	0.25				SCENIC	GO_StemCellPopulationMaintenance	8	0.5
	SCENIC	GO_StemCellPopulationMaintenance	8	0.375				SCENIC	GO_StemCellPopulationMaintenance	8	0.375
	SCENIC	GO_StemCellPopulationMaintenance	8	0.375				SCENIC	GO_StemCellPopulationMaintenance	8	0.375
	SCENIC	GO_StemCellPopulationMaintenance	8	0.375				SCENIC	GO_StemCellPopulationMaintenance	8	0.375
	SCENIC	GO_StemCellPopulationMaintenance	8	0.375				SCENIC	GO_StemCellPopulationMaintenance	8	0.375
	SCENIC	GO_StemCellPopulationMaintenance	8	0.25				SCENIC	GO_StemCellPopulationMaintenance	8	0.375
	SCENIC	GO_StemCellPopulationMaintenance	8	0.375				SCENIC	GO_StemCellPopulationMaintenance	8	0.5
	SCENIC	GO_StemCellPopulationMaintenance	8	0.375				SCENIC	GO_StemCellPopulationMaintenance	8	0.375
	SCENIC	GO_StemCellPopulationMaintenance	8	0.25				SCENIC	GO_StemCellPopulationMaintenance	8	0.375
	SCENIC	GO_StemCellPopulationMaintenance	8	0.25				SCENIC	GO_StemCellPopulationMaintenance	8	0.375
	SCENIC	GO_StemCellPopulationMaintenance	8	0.375				SCENIC	GO_StemCellPopulationMaintenance	8	0.375
	SCENIC	GO_StemCellPopulationMaintenance	8	0.125				SCENIC	GO_StemCellPopulationMaintenance	8	0.5
	VIPER	GO_StemCellPopulationMaintenance	8	0.125				VIPER	GO_StemCellPopulationMaintenance	8	0.125
	ANANSE	GO_StemCellPopulationMaintenance	9	0				ANANSE	GO_StemCellPopulationMaintenance	9	0
	ANANSE	GO_StemCellPopulationMaintenance	9	0				ANANSE	GO_StemCellPopulationMaintenance	9	0
	ANANSE	GO_StemCellPopulationMaintenance	9	0				ANANSE	GO_StemCellPopulationMaintenance	9	0
	ANANSE	GO_StemCellPopulationMaintenance	9	0				ANANSE	GO_StemCellPopulationMaintenance	9	0
	ANANSE	GO_StemCellPopulationMaintenance	9	0				ANANSE	GO_StemCellPopulationMaintenance	9	0
	ANANSE	GO_StemCellPopulationMaintenance	9	0				ANANSE	GO_StemCellPopulationMaintenance	9	0
	ANANSE	GO_StemCellPopulationMaintenance	9	0				ANANSE	GO_StemCellPopulationMaintenance	9	0
	ANANSE	GO_StemCellPopulationMaintenance	9	0				ANANSE	GO_StemCellPopulationMaintenance	9	0
	ANANSE	GO_StemCellPopulationMaintenance	9	0				ANANSE	GO_StemCellPopulationMaintenance	9	0
	ANANSE	GO_StemCellPopulationMaintenance	9	0				ANANSE	GO_StemCellPopulationMaintenance	9	0
	ANANSE	GO_StemCellPopulationMaintenance	9	0				ANANSE	GO_StemCellPopulationMaintenance	9	0
	ANANSE	GO_StemCellPopulationMaintenance	9	0				ANANSE	GO_StemCellPopulationMaintenance	9	0
	ANANSE	GO_StemCellPopulationMaintenance	9	0				ANANSE	GO_StemCellPopulationMaintenance	9	0
	ANANSE	GO_StemCellPopulationMaintenance	9	0				ANANSE	GO_StemCellPopulationMaintenance	9	0
	ANANSE	GO_StemCellPopulationMaintenance	9	0				ANANSE	GO_StemCellPopulationMaintenance	9	0
	ANANSE	GO_StemCellPopulationMaintenance	9	0				ANANSE	GO_StemCellPopulationMaintenance	9	0
	ANANSE	GO_StemCellPopulationMaintenance	9	0				ANANSE	GO_StemCellPopulationMaintenance	9	0
	ANANSE	GO_StemCellPopulationMaintenance	9	0				ANANSE	GO_StemCellPopulationMaintenance	9	0
	ANANSE	GO_StemCellPopulationMaintenance	9	0				ANANSE	GO_StemCellPopulationMaintenance	9	0
	ANANSE	GO_StemCellPopulationMaintenance	9	0				ANANSE	GO_StemCellPopulationMaintenance	9	0
	CEFCON	GO_StemCellPopulationMaintenance	9	0.333333				CEFCON	GO_StemCellPopulationMaintenance	9	0.444444
	CEFCON	GO_StemCellPopulationMaintenance	9	0.333333				CEFCON	GO_StemCellPopulationMaintenance	9	0.444444
	CEFCON	GO_StemCellPopulationMaintenance	9	0.333333				CEFCON	GO_StemCellPopulationMaintenance	9	0.444444
	CEFCON	GO_StemCellPopulationMaintenance	9	0.111111				CEFCON	GO_StemCellPopulationMaintenance	9	0.444444
	CEFCON	GO_StemCellPopulationMaintenance	9	0.222222				CEFCON	GO_StemCellPopulationMaintenance	9	0.444444
	CEFCON	GO_StemCellPopulationMaintenance	9	0.333333				CEFCON	GO_StemCellPopulationMaintenance	9	0.444444
	CEFCON	GO_StemCellPopulationMaintenance	9	0.333333				CEFCON	GO_StemCellPopulationMaintenance	9	0.444444
	CEFCON	GO_StemCellPopulationMaintenance	9	0.444444				CEFCON	GO_StemCellPopulationMaintenance	9	0.444444
	CEFCON	GO_StemCellPopulationMaintenance	9	0.444444				CEFCON	GO_StemCellPopulationMaintenance	9	0.444444
	CEFCON	GO_StemCellPopulationMaintenance	9	0.333333				CEFCON	GO_StemCellPopulationMaintenance	9	0.444444
	CEFCON	GO_StemCellPopulationMaintenance	9	0.222222				CEFCON	GO_StemCellPopulationMaintenance	9	0.444444
	CEFCON	GO_StemCellPopulationMaintenance	9	0.444444				CEFCON	GO_StemCellPopulationMaintenance	9	0.444444
	CEFCON	GO_StemCellPopulationMaintenance	9	0.333333				CEFCON	GO_StemCellPopulationMaintenance	9	0.444444
	CEFCON	GO_StemCellPopulationMaintenance	9	0.333333				CEFCON	GO_StemCellPopulationMaintenance	9	0.444444
	CEFCON	GO_StemCellPopulationMaintenance	9	0.333333				CEFCON	GO_StemCellPopulationMaintenance	9	0.444444
	CEFCON	GO_StemCellPopulationMaintenance	9	0.333333				CEFCON	GO_StemCellPopulationMaintenance	9	0.444444
	CEFCON	GO_StemCellPopulationMaintenance	9	0.333333				CEFCON	GO_StemCellPopulationMaintenance	9	0.444444
	CEFCON	GO_StemCellPopulationMaintenance	9	0.222222				CEFCON	GO_StemCellPopulationMaintenance	9	0.444444
	CEFCON	GO_StemCellPopulationMaintenance	9	0.333333				CEFCON	GO_StemCellPopulationMaintenance	9	0.444444
	CEFCON	GO_StemCellPopulationMaintenance	9	0.333333				CEFCON	GO_StemCellPopulationMaintenance	9	0.444444
	SCENIC	GO_StemCellPopulationMaintenance	9	0.333333				SCENIC	GO_StemCellPopulationMaintenance	9	0.444444
	SCENIC	GO_StemCellPopulationMaintenance	9	0.333333				SCENIC	GO_StemCellPopulationMaintenance	9	0.333333
	SCENIC	GO_StemCellPopulationMaintenance	9	0.333333				SCENIC	GO_StemCellPopulationMaintenance	9	0.444444
	SCENIC	GO_StemCellPopulationMaintenance	9	0.222222				SCENIC	GO_StemCellPopulationMaintenance	9	0.444444
	SCENIC	GO_StemCellPopulationMaintenance	9	0.111111				SCENIC	GO_StemCellPopulationMaintenance	9	0.444444
	SCENIC	GO_StemCellPopulationMaintenance	9	0.333333				SCENIC	GO_StemCellPopulationMaintenance	9	0.333333
	SCENIC	GO_StemCellPopulationMaintenance	9	0.444444				SCENIC	GO_StemCellPopulationMaintenance	9	0.333333
	SCENIC	GO_StemCellPopulationMaintenance	9	0.333333				SCENIC	GO_StemCellPopulationMaintenance	9	0.333333
	SCENIC	GO_StemCellPopulationMaintenance	9	0.222222				SCENIC	GO_StemCellPopulationMaintenance	9	0.444444
	SCENIC	GO_StemCellPopulationMaintenance	9	0.333333				SCENIC	GO_StemCellPopulationMaintenance	9	0.333333
	SCENIC	GO_StemCellPopulationMaintenance	9	0.333333				SCENIC	GO_StemCellPopulationMaintenance	9	0.333333
	SCENIC	GO_StemCellPopulationMaintenance	9	0.333333				SCENIC	GO_StemCellPopulationMaintenance	9	0.333333
	SCENIC	GO_StemCellPopulationMaintenance	9	0.333333				SCENIC	GO_StemCellPopulationMaintenance	9	0.444444
	SCENIC	GO_StemCellPopulationMaintenance	9	0.222222				SCENIC	GO_StemCellPopulationMaintenance	9	0.333333
	SCENIC	GO_StemCellPopulationMaintenance	9	0.333333				SCENIC	GO_StemCellPopulationMaintenance	9	0.555556
	SCENIC	GO_StemCellPopulationMaintenance	9	0.333333				SCENIC	GO_StemCellPopulationMaintenance	9	0.333333
	SCENIC	GO_StemCellPopulationMaintenance	9	0.222222				SCENIC	GO_StemCellPopulationMaintenance	9	0.333333
	SCENIC	GO_StemCellPopulationMaintenance	9	0.222222				SCENIC	GO_StemCellPopulationMaintenance	9	0.444444
	SCENIC	GO_StemCellPopulationMaintenance	9	0.333333				SCENIC	GO_StemCellPopulationMaintenance	9	0.333333
	SCENIC	GO_StemCellPopulationMaintenance	9	0.222222				SCENIC	GO_StemCellPopulationMaintenance	9	0.444444
	VIPER	GO_StemCellPopulationMaintenance	9	0.111111				VIPER	GO_StemCellPopulationMaintenance	9	0.222222
	ANANSE	GO_StemCellPopulationMaintenance	10	0				ANANSE	GO_StemCellPopulationMaintenance	10	0
	ANANSE	GO_StemCellPopulationMaintenance	10	0				ANANSE	GO_StemCellPopulationMaintenance	10	0
	ANANSE	GO_StemCellPopulationMaintenance	10	0				ANANSE	GO_StemCellPopulationMaintenance	10	0
	ANANSE	GO_StemCellPopulationMaintenance	10	0				ANANSE	GO_StemCellPopulationMaintenance	10	0
	ANANSE	GO_StemCellPopulationMaintenance	10	0				ANANSE	GO_StemCellPopulationMaintenance	10	0
	ANANSE	GO_StemCellPopulationMaintenance	10	0				ANANSE	GO_StemCellPopulationMaintenance	10	0
	ANANSE	GO_StemCellPopulationMaintenance	10	0				ANANSE	GO_StemCellPopulationMaintenance	10	0
	ANANSE	GO_StemCellPopulationMaintenance	10	0				ANANSE	GO_StemCellPopulationMaintenance	10	0
	ANANSE	GO_StemCellPopulationMaintenance	10	0				ANANSE	GO_StemCellPopulationMaintenance	10	0
	ANANSE	GO_StemCellPopulationMaintenance	10	0				ANANSE	GO_StemCellPopulationMaintenance	10	0
	ANANSE	GO_StemCellPopulationMaintenance	10	0				ANANSE	GO_StemCellPopulationMaintenance	10	0
	ANANSE	GO_StemCellPopulationMaintenance	10	0				ANANSE	GO_StemCellPopulationMaintenance	10	0
	ANANSE	GO_StemCellPopulationMaintenance	10	0				ANANSE	GO_StemCellPopulationMaintenance	10	0
	ANANSE	GO_StemCellPopulationMaintenance	10	0				ANANSE	GO_StemCellPopulationMaintenance	10	0
	ANANSE	GO_StemCellPopulationMaintenance	10	0				ANANSE	GO_StemCellPopulationMaintenance	10	0
	ANANSE	GO_StemCellPopulationMaintenance	10	0				ANANSE	GO_StemCellPopulationMaintenance	10	0
	ANANSE	GO_StemCellPopulationMaintenance	10	0				ANANSE	GO_StemCellPopulationMaintenance	10	0
	ANANSE	GO_StemCellPopulationMaintenance	10	0				ANANSE	GO_StemCellPopulationMaintenance	10	0
	ANANSE	GO_StemCellPopulationMaintenance	10	0				ANANSE	GO_StemCellPopulationMaintenance	10	0
	ANANSE	GO_StemCellPopulationMaintenance	10	0				ANANSE	GO_StemCellPopulationMaintenance	10	0
	CEFCON	GO_StemCellPopulationMaintenance	10	0.3				CEFCON	GO_StemCellPopulationMaintenance	10	0.4
	CEFCON	GO_StemCellPopulationMaintenance	10	0.3				CEFCON	GO_StemCellPopulationMaintenance	10	0.4
	CEFCON	GO_StemCellPopulationMaintenance	10	0.3				CEFCON	GO_StemCellPopulationMaintenance	10	0.4
	CEFCON	GO_StemCellPopulationMaintenance	10	0.2				CEFCON	GO_StemCellPopulationMaintenance	10	0.4
	CEFCON	GO_StemCellPopulationMaintenance	10	0.3				CEFCON	GO_StemCellPopulationMaintenance	10	0.4
	CEFCON	GO_StemCellPopulationMaintenance	10	0.3				CEFCON	GO_StemCellPopulationMaintenance	10	0.4
	CEFCON	GO_StemCellPopulationMaintenance	10	0.4				CEFCON	GO_StemCellPopulationMaintenance	10	0.4
	CEFCON	GO_StemCellPopulationMaintenance	10	0.4				CEFCON	GO_StemCellPopulationMaintenance	10	0.4
	CEFCON	GO_StemCellPopulationMaintenance	10	0.4				CEFCON	GO_StemCellPopulationMaintenance	10	0.4
	CEFCON	GO_StemCellPopulationMaintenance	10	0.4				CEFCON	GO_StemCellPopulationMaintenance	10	0.4
	CEFCON	GO_StemCellPopulationMaintenance	10	0.2				CEFCON	GO_StemCellPopulationMaintenance	10	0.4
	CEFCON	GO_StemCellPopulationMaintenance	10	0.4				CEFCON	GO_StemCellPopulationMaintenance	10	0.4
	CEFCON	GO_StemCellPopulationMaintenance	10	0.3				CEFCON	GO_StemCellPopulationMaintenance	10	0.4
	CEFCON	GO_StemCellPopulationMaintenance	10	0.4				CEFCON	GO_StemCellPopulationMaintenance	10	0.4
	CEFCON	GO_StemCellPopulationMaintenance	10	0.4				CEFCON	GO_StemCellPopulationMaintenance	10	0.4
	CEFCON	GO_StemCellPopulationMaintenance	10	0.3				CEFCON	GO_StemCellPopulationMaintenance	10	0.4
	CEFCON	GO_StemCellPopulationMaintenance	10	0.3				CEFCON	GO_StemCellPopulationMaintenance	10	0.4
	CEFCON	GO_StemCellPopulationMaintenance	10	0.2				CEFCON	GO_StemCellPopulationMaintenance	10	0.4
	CEFCON	GO_StemCellPopulationMaintenance	10	0.3				CEFCON	GO_StemCellPopulationMaintenance	10	0.4
	CEFCON	GO_StemCellPopulationMaintenance	10	0.3				CEFCON	GO_StemCellPopulationMaintenance	10	0.4
	SCENIC	GO_StemCellPopulationMaintenance	10	0.3				SCENIC	GO_StemCellPopulationMaintenance	10	0.4
	SCENIC	GO_StemCellPopulationMaintenance	10	0.3				SCENIC	GO_StemCellPopulationMaintenance	10	0.3
	SCENIC	GO_StemCellPopulationMaintenance	10	0.3				SCENIC	GO_StemCellPopulationMaintenance	10	0.4
	SCENIC	GO_StemCellPopulationMaintenance	10	0.3				SCENIC	GO_StemCellPopulationMaintenance	10	0.4
	SCENIC	GO_StemCellPopulationMaintenance	10	0.2				SCENIC	GO_StemCellPopulationMaintenance	10	0.4
	SCENIC	GO_StemCellPopulationMaintenance	10	0.3				SCENIC	GO_StemCellPopulationMaintenance	10	0.3
	SCENIC	GO_StemCellPopulationMaintenance	10	0.4				SCENIC	GO_StemCellPopulationMaintenance	10	0.3
	SCENIC	GO_StemCellPopulationMaintenance	10	0.3				SCENIC	GO_StemCellPopulationMaintenance	10	0.3
	SCENIC	GO_StemCellPopulationMaintenance	10	0.3				SCENIC	GO_StemCellPopulationMaintenance	10	0.4
	SCENIC	GO_StemCellPopulationMaintenance	10	0.3				SCENIC	GO_StemCellPopulationMaintenance	10	0.3
	SCENIC	GO_StemCellPopulationMaintenance	10	0.3				SCENIC	GO_StemCellPopulationMaintenance	10	0.3
	SCENIC	GO_StemCellPopulationMaintenance	10	0.3				SCENIC	GO_StemCellPopulationMaintenance	10	0.3
	SCENIC	GO_StemCellPopulationMaintenance	10	0.3				SCENIC	GO_StemCellPopulationMaintenance	10	0.4
	SCENIC	GO_StemCellPopulationMaintenance	10	0.2				SCENIC	GO_StemCellPopulationMaintenance	10	0.3
	SCENIC	GO_StemCellPopulationMaintenance	10	0.3				SCENIC	GO_StemCellPopulationMaintenance	10	0.5
	SCENIC	GO_StemCellPopulationMaintenance	10	0.3				SCENIC	GO_StemCellPopulationMaintenance	10	0.4
	SCENIC	GO_StemCellPopulationMaintenance	10	0.2				SCENIC	GO_StemCellPopulationMaintenance	10	0.3
	SCENIC	GO_StemCellPopulationMaintenance	10	0.2				SCENIC	GO_StemCellPopulationMaintenance	10	0.4
	SCENIC	GO_StemCellPopulationMaintenance	10	0.3				SCENIC	GO_StemCellPopulationMaintenance	10	0.3
	SCENIC	GO_StemCellPopulationMaintenance	10	0.3				SCENIC	GO_StemCellPopulationMaintenance	10	0.4
	VIPER	GO_StemCellPopulationMaintenance	10	0.1				VIPER	GO_StemCellPopulationMaintenance	10	0.2
	ANANSE	GO_StemCellPopulationMaintenance	11	0				ANANSE	GO_StemCellPopulationMaintenance	11	0
	ANANSE	GO_StemCellPopulationMaintenance	11	0				ANANSE	GO_StemCellPopulationMaintenance	11	0
	ANANSE	GO_StemCellPopulationMaintenance	11	0				ANANSE	GO_StemCellPopulationMaintenance	11	0
	ANANSE	GO_StemCellPopulationMaintenance	11	0				ANANSE	GO_StemCellPopulationMaintenance	11	0
	ANANSE	GO_StemCellPopulationMaintenance	11	0				ANANSE	GO_StemCellPopulationMaintenance	11	0
	ANANSE	GO_StemCellPopulationMaintenance	11	0				ANANSE	GO_StemCellPopulationMaintenance	11	0
	ANANSE	GO_StemCellPopulationMaintenance	11	0				ANANSE	GO_StemCellPopulationMaintenance	11	0
	ANANSE	GO_StemCellPopulationMaintenance	11	0				ANANSE	GO_StemCellPopulationMaintenance	11	0
	ANANSE	GO_StemCellPopulationMaintenance	11	0				ANANSE	GO_StemCellPopulationMaintenance	11	0
	ANANSE	GO_StemCellPopulationMaintenance	11	0				ANANSE	GO_StemCellPopulationMaintenance	11	0
	ANANSE	GO_StemCellPopulationMaintenance	11	0				ANANSE	GO_StemCellPopulationMaintenance	11	0
	ANANSE	GO_StemCellPopulationMaintenance	11	0				ANANSE	GO_StemCellPopulationMaintenance	11	0
	ANANSE	GO_StemCellPopulationMaintenance	11	0				ANANSE	GO_StemCellPopulationMaintenance	11	0
	ANANSE	GO_StemCellPopulationMaintenance	11	0				ANANSE	GO_StemCellPopulationMaintenance	11	0
	ANANSE	GO_StemCellPopulationMaintenance	11	0				ANANSE	GO_StemCellPopulationMaintenance	11	0
	ANANSE	GO_StemCellPopulationMaintenance	11	0				ANANSE	GO_StemCellPopulationMaintenance	11	0
	ANANSE	GO_StemCellPopulationMaintenance	11	0				ANANSE	GO_StemCellPopulationMaintenance	11	0
	ANANSE	GO_StemCellPopulationMaintenance	11	0				ANANSE	GO_StemCellPopulationMaintenance	11	0
	ANANSE	GO_StemCellPopulationMaintenance	11	0				ANANSE	GO_StemCellPopulationMaintenance	11	0
	ANANSE	GO_StemCellPopulationMaintenance	11	0				ANANSE	GO_StemCellPopulationMaintenance	11	0
	CEFCON	GO_StemCellPopulationMaintenance	11	0.272727				CEFCON	GO_StemCellPopulationMaintenance	11	0.363636
	CEFCON	GO_StemCellPopulationMaintenance	11	0.363636				CEFCON	GO_StemCellPopulationMaintenance	11	0.363636
	CEFCON	GO_StemCellPopulationMaintenance	11	0.272727				CEFCON	GO_StemCellPopulationMaintenance	11	0.363636
	CEFCON	GO_StemCellPopulationMaintenance	11	0.181818				CEFCON	GO_StemCellPopulationMaintenance	11	0.363636
	CEFCON	GO_StemCellPopulationMaintenance	11	0.272727				CEFCON	GO_StemCellPopulationMaintenance	11	0.363636
	CEFCON	GO_StemCellPopulationMaintenance	11	0.272727				CEFCON	GO_StemCellPopulationMaintenance	11	0.363636
	CEFCON	GO_StemCellPopulationMaintenance	11	0.363636				CEFCON	GO_StemCellPopulationMaintenance	11	0.363636
	CEFCON	GO_StemCellPopulationMaintenance	11	0.363636				CEFCON	GO_StemCellPopulationMaintenance	11	0.363636
	CEFCON	GO_StemCellPopulationMaintenance	11	0.363636				CEFCON	GO_StemCellPopulationMaintenance	11	0.363636
	CEFCON	GO_StemCellPopulationMaintenance	11	0.363636				CEFCON	GO_StemCellPopulationMaintenance	11	0.363636
	CEFCON	GO_StemCellPopulationMaintenance	11	0.181818				CEFCON	GO_StemCellPopulationMaintenance	11	0.363636
	CEFCON	GO_StemCellPopulationMaintenance	11	0.363636				CEFCON	GO_StemCellPopulationMaintenance	11	0.363636
	CEFCON	GO_StemCellPopulationMaintenance	11	0.272727				CEFCON	GO_StemCellPopulationMaintenance	11	0.363636
	CEFCON	GO_StemCellPopulationMaintenance	11	0.363636				CEFCON	GO_StemCellPopulationMaintenance	11	0.363636
	CEFCON	GO_StemCellPopulationMaintenance	11	0.363636				CEFCON	GO_StemCellPopulationMaintenance	11	0.363636
	CEFCON	GO_StemCellPopulationMaintenance	11	0.272727				CEFCON	GO_StemCellPopulationMaintenance	11	0.363636
	CEFCON	GO_StemCellPopulationMaintenance	11	0.272727				CEFCON	GO_StemCellPopulationMaintenance	11	0.363636
	CEFCON	GO_StemCellPopulationMaintenance	11	0.181818				CEFCON	GO_StemCellPopulationMaintenance	11	0.363636
	CEFCON	GO_StemCellPopulationMaintenance	11	0.272727				CEFCON	GO_StemCellPopulationMaintenance	11	0.363636
	CEFCON	GO_StemCellPopulationMaintenance	11	0.272727				CEFCON	GO_StemCellPopulationMaintenance	11	0.363636
	SCENIC	GO_StemCellPopulationMaintenance	11	0.272727				SCENIC	GO_StemCellPopulationMaintenance	11	0.363636
	SCENIC	GO_StemCellPopulationMaintenance	11	0.272727				SCENIC	GO_StemCellPopulationMaintenance	11	0.272727
	SCENIC	GO_StemCellPopulationMaintenance	11	0.272727				SCENIC	GO_StemCellPopulationMaintenance	11	0.363636
	SCENIC	GO_StemCellPopulationMaintenance	11	0.272727				SCENIC	GO_StemCellPopulationMaintenance	11	0.363636
	SCENIC	GO_StemCellPopulationMaintenance	11	0.181818				SCENIC	GO_StemCellPopulationMaintenance	11	0.363636
	SCENIC	GO_StemCellPopulationMaintenance	11	0.272727				SCENIC	GO_StemCellPopulationMaintenance	11	0.272727
	SCENIC	GO_StemCellPopulationMaintenance	11	0.363636				SCENIC	GO_StemCellPopulationMaintenance	11	0.272727
	SCENIC	GO_StemCellPopulationMaintenance	11	0.363636				SCENIC	GO_StemCellPopulationMaintenance	11	0.272727
	SCENIC	GO_StemCellPopulationMaintenance	11	0.272727				SCENIC	GO_StemCellPopulationMaintenance	11	0.363636
	SCENIC	GO_StemCellPopulationMaintenance	11	0.272727				SCENIC	GO_StemCellPopulationMaintenance	11	0.272727
	SCENIC	GO_StemCellPopulationMaintenance	11	0.272727				SCENIC	GO_StemCellPopulationMaintenance	11	0.272727
	SCENIC	GO_StemCellPopulationMaintenance	11	0.363636				SCENIC	GO_StemCellPopulationMaintenance	11	0.272727
	SCENIC	GO_StemCellPopulationMaintenance	11	0.272727				SCENIC	GO_StemCellPopulationMaintenance	11	0.363636
	SCENIC	GO_StemCellPopulationMaintenance	11	0.181818				SCENIC	GO_StemCellPopulationMaintenance	11	0.272727
	SCENIC	GO_StemCellPopulationMaintenance	11	0.363636				SCENIC	GO_StemCellPopulationMaintenance	11	0.454545
	SCENIC	GO_StemCellPopulationMaintenance	11	0.272727				SCENIC	GO_StemCellPopulationMaintenance	11	0.363636
	SCENIC	GO_StemCellPopulationMaintenance	11	0.272727				SCENIC	GO_StemCellPopulationMaintenance	11	0.272727
	SCENIC	GO_StemCellPopulationMaintenance	11	0.181818				SCENIC	GO_StemCellPopulationMaintenance	11	0.363636
	SCENIC	GO_StemCellPopulationMaintenance	11	0.272727				SCENIC	GO_StemCellPopulationMaintenance	11	0.272727
	SCENIC	GO_StemCellPopulationMaintenance	11	0.272727				SCENIC	GO_StemCellPopulationMaintenance	11	0.363636
	VIPER	GO_StemCellPopulationMaintenance	11	0.0909091				VIPER	GO_StemCellPopulationMaintenance	11	0.181818
	ANANSE	GO_StemCellPopulationMaintenance	12	0				ANANSE	GO_StemCellPopulationMaintenance	12	0
	ANANSE	GO_StemCellPopulationMaintenance	12	0				ANANSE	GO_StemCellPopulationMaintenance	12	0
	ANANSE	GO_StemCellPopulationMaintenance	12	0				ANANSE	GO_StemCellPopulationMaintenance	12	0
	ANANSE	GO_StemCellPopulationMaintenance	12	0				ANANSE	GO_StemCellPopulationMaintenance	12	0
	ANANSE	GO_StemCellPopulationMaintenance	12	0				ANANSE	GO_StemCellPopulationMaintenance	12	0
	ANANSE	GO_StemCellPopulationMaintenance	12	0				ANANSE	GO_StemCellPopulationMaintenance	12	0
	ANANSE	GO_StemCellPopulationMaintenance	12	0				ANANSE	GO_StemCellPopulationMaintenance	12	0
	ANANSE	GO_StemCellPopulationMaintenance	12	0				ANANSE	GO_StemCellPopulationMaintenance	12	0
	ANANSE	GO_StemCellPopulationMaintenance	12	0				ANANSE	GO_StemCellPopulationMaintenance	12	0
	ANANSE	GO_StemCellPopulationMaintenance	12	0				ANANSE	GO_StemCellPopulationMaintenance	12	0
	ANANSE	GO_StemCellPopulationMaintenance	12	0				ANANSE	GO_StemCellPopulationMaintenance	12	0
	ANANSE	GO_StemCellPopulationMaintenance	12	0				ANANSE	GO_StemCellPopulationMaintenance	12	0
	ANANSE	GO_StemCellPopulationMaintenance	12	0				ANANSE	GO_StemCellPopulationMaintenance	12	0
	ANANSE	GO_StemCellPopulationMaintenance	12	0				ANANSE	GO_StemCellPopulationMaintenance	12	0
	ANANSE	GO_StemCellPopulationMaintenance	12	0				ANANSE	GO_StemCellPopulationMaintenance	12	0
	ANANSE	GO_StemCellPopulationMaintenance	12	0				ANANSE	GO_StemCellPopulationMaintenance	12	0
	ANANSE	GO_StemCellPopulationMaintenance	12	0				ANANSE	GO_StemCellPopulationMaintenance	12	0
	ANANSE	GO_StemCellPopulationMaintenance	12	0				ANANSE	GO_StemCellPopulationMaintenance	12	0
	ANANSE	GO_StemCellPopulationMaintenance	12	0				ANANSE	GO_StemCellPopulationMaintenance	12	0
	ANANSE	GO_StemCellPopulationMaintenance	12	0				ANANSE	GO_StemCellPopulationMaintenance	12	0
	CEFCON	GO_StemCellPopulationMaintenance	12	0.25				CEFCON	GO_StemCellPopulationMaintenance	12	0.333333
	CEFCON	GO_StemCellPopulationMaintenance	12	0.416667				CEFCON	GO_StemCellPopulationMaintenance	12	0.333333
	CEFCON	GO_StemCellPopulationMaintenance	12	0.333333				CEFCON	GO_StemCellPopulationMaintenance	12	0.333333
	CEFCON	GO_StemCellPopulationMaintenance	12	0.25				CEFCON	GO_StemCellPopulationMaintenance	12	0.333333
	CEFCON	GO_StemCellPopulationMaintenance	12	0.25				CEFCON	GO_StemCellPopulationMaintenance	12	0.333333
	CEFCON	GO_StemCellPopulationMaintenance	12	0.25				CEFCON	GO_StemCellPopulationMaintenance	12	0.333333
	CEFCON	GO_StemCellPopulationMaintenance	12	0.333333				CEFCON	GO_StemCellPopulationMaintenance	12	0.333333
	CEFCON	GO_StemCellPopulationMaintenance	12	0.333333				CEFCON	GO_StemCellPopulationMaintenance	12	0.333333
	CEFCON	GO_StemCellPopulationMaintenance	12	0.333333				CEFCON	GO_StemCellPopulationMaintenance	12	0.333333
	CEFCON	GO_StemCellPopulationMaintenance	12	0.333333				CEFCON	GO_StemCellPopulationMaintenance	12	0.333333
	CEFCON	GO_StemCellPopulationMaintenance	12	0.25				CEFCON	GO_StemCellPopulationMaintenance	12	0.333333
	CEFCON	GO_StemCellPopulationMaintenance	12	0.416667				CEFCON	GO_StemCellPopulationMaintenance	12	0.333333
	CEFCON	GO_StemCellPopulationMaintenance	12	0.25				CEFCON	GO_StemCellPopulationMaintenance	12	0.333333
	CEFCON	GO_StemCellPopulationMaintenance	12	0.333333				CEFCON	GO_StemCellPopulationMaintenance	12	0.333333
	CEFCON	GO_StemCellPopulationMaintenance	12	0.333333				CEFCON	GO_StemCellPopulationMaintenance	12	0.333333
	CEFCON	GO_StemCellPopulationMaintenance	12	0.25				CEFCON	GO_StemCellPopulationMaintenance	12	0.333333
	CEFCON	GO_StemCellPopulationMaintenance	12	0.25				CEFCON	GO_StemCellPopulationMaintenance	12	0.333333
	CEFCON	GO_StemCellPopulationMaintenance	12	0.166667				CEFCON	GO_StemCellPopulationMaintenance	12	0.333333
	CEFCON	GO_StemCellPopulationMaintenance	12	0.25				CEFCON	GO_StemCellPopulationMaintenance	12	0.333333
	CEFCON	GO_StemCellPopulationMaintenance	12	0.333333				CEFCON	GO_StemCellPopulationMaintenance	12	0.333333
	SCENIC	GO_StemCellPopulationMaintenance	12	0.25				SCENIC	GO_StemCellPopulationMaintenance	12	0.333333
	SCENIC	GO_StemCellPopulationMaintenance	12	0.25				SCENIC	GO_StemCellPopulationMaintenance	12	0.25
	SCENIC	GO_StemCellPopulationMaintenance	12	0.25				SCENIC	GO_StemCellPopulationMaintenance	12	0.333333
	SCENIC	GO_StemCellPopulationMaintenance	12	0.25				SCENIC	GO_StemCellPopulationMaintenance	12	0.333333
	SCENIC	GO_StemCellPopulationMaintenance	12	0.25				SCENIC	GO_StemCellPopulationMaintenance	12	0.333333
	SCENIC	GO_StemCellPopulationMaintenance	12	0.25				SCENIC	GO_StemCellPopulationMaintenance	12	0.25
	SCENIC	GO_StemCellPopulationMaintenance	12	0.333333				SCENIC	GO_StemCellPopulationMaintenance	12	0.25
	SCENIC	GO_StemCellPopulationMaintenance	12	0.333333				SCENIC	GO_StemCellPopulationMaintenance	12	0.25
	SCENIC	GO_StemCellPopulationMaintenance	12	0.333333				SCENIC	GO_StemCellPopulationMaintenance	12	0.333333
	SCENIC	GO_StemCellPopulationMaintenance	12	0.25				SCENIC	GO_StemCellPopulationMaintenance	12	0.25
	SCENIC	GO_StemCellPopulationMaintenance	12	0.25				SCENIC	GO_StemCellPopulationMaintenance	12	0.25
	SCENIC	GO_StemCellPopulationMaintenance	12	0.333333				SCENIC	GO_StemCellPopulationMaintenance	12	0.25
	SCENIC	GO_StemCellPopulationMaintenance	12	0.25				SCENIC	GO_StemCellPopulationMaintenance	12	0.333333
	SCENIC	GO_StemCellPopulationMaintenance	12	0.166667				SCENIC	GO_StemCellPopulationMaintenance	12	0.25
	SCENIC	GO_StemCellPopulationMaintenance	12	0.333333				SCENIC	GO_StemCellPopulationMaintenance	12	0.416667
	SCENIC	GO_StemCellPopulationMaintenance	12	0.25				SCENIC	GO_StemCellPopulationMaintenance	12	0.333333
	SCENIC	GO_StemCellPopulationMaintenance	12	0.25				SCENIC	GO_StemCellPopulationMaintenance	12	0.25
	SCENIC	GO_StemCellPopulationMaintenance	12	0.25				SCENIC	GO_StemCellPopulationMaintenance	12	0.333333
	SCENIC	GO_StemCellPopulationMaintenance	12	0.25				SCENIC	GO_StemCellPopulationMaintenance	12	0.25
	SCENIC	GO_StemCellPopulationMaintenance	12	0.25				SCENIC	GO_StemCellPopulationMaintenance	12	0.333333
	VIPER	GO_StemCellPopulationMaintenance	12	0.0833333				VIPER	GO_StemCellPopulationMaintenance	12	0.166667
	ANANSE	GO_StemCellPopulationMaintenance	13	0				ANANSE	GO_StemCellPopulationMaintenance	13	0
	ANANSE	GO_StemCellPopulationMaintenance	13	0				ANANSE	GO_StemCellPopulationMaintenance	13	0
	ANANSE	GO_StemCellPopulationMaintenance	13	0				ANANSE	GO_StemCellPopulationMaintenance	13	0
	ANANSE	GO_StemCellPopulationMaintenance	13	0				ANANSE	GO_StemCellPopulationMaintenance	13	0
	ANANSE	GO_StemCellPopulationMaintenance	13	0				ANANSE	GO_StemCellPopulationMaintenance	13	0
[truncated: 3,043 more rows]

## Sheet: Figure4j
Figure4j: The top-20 predicted driver regulators on the hESC dataset
Gene_symbol	Infulence_score	is_TF	Cell_fate_commitment	Stem_cell_population_maintenace	Endoderm_development	Literature_curated_key_regulators
NANOG	5.85686	TRUE	TRUE	TRUE	TRUE	TRUE
SOX2	5.7921	TRUE	TRUE	TRUE	TRUE	TRUE
JUND	5.69215	TRUE	FALSE	FALSE	FALSE	FALSE
BHLHE40	5.65188	TRUE	FALSE	FALSE	FALSE	FALSE
POU5F1	5.54534	TRUE	TRUE	TRUE	TRUE	TRUE
NOG	5.38437	FALSE	TRUE	TRUE	TRUE	FALSE
GATA4	5.06235	TRUE	TRUE	FALSE	TRUE	FALSE
CYP26A1	5.01065	FALSE	FALSE	FALSE	FALSE	FALSE
GATA6	4.63903	TRUE	TRUE	FALSE	TRUE	TRUE
LHX1	4.56186	TRUE	TRUE	FALSE	TRUE	FALSE
PITX2	4.51076	TRUE	FALSE	FALSE	FALSE	FALSE
EOMES	4.48341	TRUE	TRUE	FALSE	TRUE	TRUE
CDH1	4.45295	FALSE	FALSE	FALSE	FALSE	FALSE
PRDM1	4.31634	TRUE	TRUE	FALSE	FALSE	FALSE
VIM	4.08126	FALSE	FALSE	FALSE	FALSE	FALSE
ESRP1	3.94161	FALSE	TRUE	FALSE	FALSE	FALSE
MYCN	3.92661	TRUE	FALSE	FALSE	FALSE	FALSE
EPCAM	3.81252	FALSE	FALSE	FALSE	FALSE	FALSE
ERBB4	3.55996	FALSE	TRUE	FALSE	FALSE	TRUE
HAPLN1	3.5538	FALSE	FALSE	FALSE	FALSE	FALSE

## Sheet: Figure4k
Figure4k: Gene embeddings on the hESC dataset
Gene_symbol	UMAP_1	UMAP_2	Cluster_Leiden (resolution=0.5)	Cluster_Leiden (resolution=2)
AP1S2	13.4462	3.42432	2	13
DAAM1	13.2526	1.39671	1	8
SEL1L	12.4384	6.57753	0	18
RAD51AP1	12.9193	1.5147	1	8
CDCA5	14.9747	7.35409	0	16
SERINC1	13.1246	1.43568	1	8
PPRC1	14.344	3.01049	4	20
SERBP1	15.1449	7.27049	0	16
SRSF1	15.5027	3.04665	4	20
KAT7	14.677	3.64324	4	20
MRPL11	13.5037	1.34871	1	8
ZNF219	13.3393	4.67996	2	22
TP53	12.7266	-2.2932	1	7
LDHA	15.0088	2.33338	4	20
DAD1	13.1383	2.56047	2	21
FGD6	13.1158	3.38772	2	13
SLIRP	14.0046	3.0025	4	20
COX7C	13.0764	3.33019	2	13
CCDC90B	13.1704	3.41887	2	13
MCM3	15.701	3.85261	4	20
PPT2	13.328	3.04558	2	21
MRPL22	9.64996	3.75015	6	14
DACH1	13.6016	9.55707	3	12
DCAF6	15.3304	7.62578	0	16
SERTAD2	14.5692	7.02945	0	16
TBL1XR1	13.7032	-0.245649	1	9
SVIL	13.4115	-0.550771	1	9
BCAR3	13.9299	5.03305	4	18
MAGI3	14.4548	5.79468	0	16
MED12L	12.5973	1.25142	1	8
SERINC3	12.1991	7.27067	0	18
TRERF1	12.6669	5.11432	2	22
TMSB10	9.92164	4.06779	6	14
PHLDA1	11.9238	7.3474	0	18
VSNL1	13.3971	5.5111	2	22
TIPARP	12.8838	4.18977	2	22
PAK1	13.4376	-0.669521	1	9
NFE2L3	11.8714	9.85191	3	15
KIF21A	13.0378	4.32404	2	22
CYP1B1	12.4036	-2.17888	1	7
NRP2	12.4534	0.502926	1	8
EPHA4	12.9024	5.86379	0	23
DUSP4	9.63324	4.54532	6	14
SERPINE2	12.6493	7.91575	0	18
NOG	12.6602	3.79808	2	13
ALCAM	13.2407	4.77678	2	22
CLDN6	12.9295	6.40985	0	23
SSBP1	13.6064	1.65719	1	8
PTMA	14.6369	5.15194	4	18
PAWR	14.3579	3.65464	4	20
ENC1	12.6888	7.49815	0	18
CITED2	13.3805	4.49993	2	22
ID1	12.0103	1.39619	1	8
EPHA2	11.7592	2.70694	2	21
RAN	14.6896	1.13243	4	19
HSPD1	14.5396	0.167961	1	19
HSPE1	13.9369	0.343318	1	19
JUND	13.9813	2.82256	4	20
SCAMP5	12.2417	8.1489	0	15
MAT2A	15.253	2.52091	4	20
SRGAP1	13.3402	8.74214	0	11
HNRNPAB	15.4254	4.26435	4	20
ZC3H6	5.96258	4.1061	5	10
ALDH3A2	14.108	8.5127	0	11
NPM1	14.3999	0.146098	1	19
RBBP4	14.592	1.75531	4	20
CALM3	13.362	10.1269	3	12
SKA3	12.7569	1.20017	1	8
POLH	6.1746	3.65328	5	10
HMGA1	13.592	-0.33212	1	9
MCM2	14.7782	0.686892	1	19
SNRPD1	14.68	0.721819	1	19
PTBP1	15.3208	2.49609	4	20
AGL	9.58823	3.82703	6	14
FKBP9	11.1603	3.5784	2	21
CSRP2	15.3038	7.46735	0	16
HNRNPA0	15.3426	3.54092	4	20
PEBP1	13.0799	-1.57025	1	9
ITGAV	12.9486	-1.16631	1	9
HSP90B1	14.1396	5.26146	4	18
GGCT	14.1211	2.66872	4	20
UGP2	15.2561	6.2886	0	16
ARRB1	14.5203	3.10499	4	20
DSCC1	13.0818	5.68642	0	23
TLCD2	5.64635	3.3136	5	10
RNF213	12.7355	-0.189336	1	9
NANOG	13.5518	-0.29063	1	7
OPTN	12.3753	1.09908	1	8
CEP170	13.1456	-0.0505175	1	9
LMO3	12.139	2.34275	2	13
COL4A6	11.3147	3.43917	2	21
COL4A5	12.2798	-0.0476345	1	9
PROM1	10.7039	3.88146	2	21
SLC7A11	14.2619	6.13952	0	16
ELMO1	10.6702	6.31145	6	18
PPP3CA	13.7168	0.169773	1	19
ANKRD55	12.1772	10.2885	3	17
MBNL2	11.8508	9.18062	3	15
UPP2	12.446	-0.967735	1	9
PDE4D	13.7282	6.24188	0	18
SOX5	13.2358	8.23298	0	11
TGFBR3	12.119	4.30261	2	13
PCDH1	12.3004	1.67096	1	8
SLC22A23	13.6535	8.74437	0	11
PLXNA2	12.4558	0.402299	1	8
ZC3HAV1	14.3926	5.20429	4	18
PALLD	13.5595	1.38304	1	8
SH3PXD2A	13.4555	8.55971	0	11
AFF1	13.5077	3.62175	2	20
RCC2	15.6774	4.14039	4	20
CD9	12.1034	1.02259	1	8
COBL	14.8787	6.55139	0	16
GLDC	14.3054	9.81107	3	12
DLC1	12.9088	6.9333	0	18
ADAM19	12.4098	0.364073	1	8
MAGI1	12.218	2.18196	2	13
MCTP2	5.16613	3.776	5	10
RND3	12.2606	3.78751	2	13
LPP	9.71797	4.38154	6	14
SLC2A1	14.0803	7.86612	0	11
NEDD4L	13.0308	1.07196	1	8
AHNAK	15.1146	6.69834	0	16
NXN	12.5399	7.6899	0	18
MEIS2	12.8181	4.93626	2	22
BHLHE40	12.4379	0.969431	1	8
SETD7	12.9813	4.53044	2	22
LPIN1	14.1689	6.09013	0	16
ELL2	13.4193	0.2583	1	9
MOB3B	12.0424	9.52248	3	15
DUSP10	12.9247	5.32833	2	23
KLF6	13.3768	4.89023	2	22
BMPR2	14.1923	6.00532	0	16
ZEB2	12.7103	4.52103	2	22
SERINC5	9.14621	5.00051	6	14
CDH1	12.7053	-2.30627	1	7
CDK6	13.6204	-0.101494	1	9
CFLAR	6.46117	3.74984	5	10
ITGA9	11.4349	3.04381	2	21
GRM4	12.1186	-1.87681	1	7
SLC7A8	13.6252	6.56332	0	23
CTTNBP2	14.3162	6.93773	0	16
MAN1A1	13.155	6.54985	0	23
ST8SIA1	9.57272	5.8462	6	14
NCAM1	10.9011	3.45086	2	21
UGGT1	14.1892	9.86068	3	12
NFIB	13.188	8.4451	0	11
PDGFA	13.2981	6.5691	0	23
ROR2	12.0745	0.291431	1	8
PRTG	13.0052	5.17327	2	22
ZNF516	12.5139	3.2405	2	13
EGF	13.0008	6.02758	0	23
APLP2	12.9992	1.38676	1	8
GLIPR2	12.7587	7.2538	0	18
KLHDC7A	12.3731	10.8292	3	17
TEX14	11.8004	10.8443	3	17
RNF125	6.20794	4.22733	5	10
SBK1	12.1513	10.2875	3	17
RHOBTB3	9.39305	3.89308	6	14
CEP112	12.1297	9.62182	3	15
RABGAP1L	12.992	8.07503	0	11
LRIG3	12.8749	8.49551	0	11
SLCO2A1	13.257	5.77012	0	18
IER3	14.0108	8.43623	0	11
ELK3	12.2723	9.69219	3	15
BAG3	14.0561	0.0252708	1	19
ITGA6	11.3977	3.10074	2	21
CAP2	15.1123	6.15616	0	16
ANTXR2	12.8987	5.16432	2	22
PRSS23	12.3031	7.61747	0	18
SCNN1A	12.4468	0.018979	1	9
PPP1R3B	12.4871	8.21552	0	18
CGNL1	12.8363	8.30977	0	11
DPYSL3	14.7913	6.51295	0	16
FGF2	13.2946	9.55993	3	12
ARL4D	9.26859	4.53281	6	14
MANEA	13.369	10.3582	3	12
MYOF	14.5486	7.98781	0	11
PMP22	12.8274	8.64282	0	11
MGAT4C	12.2259	4.34784	2	13
SLC14A2	5.74363	3.33784	5	10
ADAMTS9	12.1341	10.883	3	17
ZEB1	13.2831	3.6655	2	22
PDE6A	5.32526	3.25493	5	10
SEMA3E	12.7893	4.02256	2	22
TRPS1	13.2492	1.17725	1	8
C1QTNF9	13.9352	4.8998	4	18
LINGO1	12.5975	8.59766	0	11
PLEKHA6	14.3519	7.51162	0	11
S1PR1	12.0921	-0.245526	1	9
STOX2	12.2298	10.7204	3	17
FER	13.1969	9.42344	3	12
CYB5A	13.5649	7.72233	0	11
TMEM144	11.7635	9.47749	3	15
PHGDH	14.5234	0.169285	1	19
FEZ1	9.74091	5.97711	6	14
GPC3	13.4965	0.160237	1	9
FOXD3	13.1815	9.54619	3	12
HAS3	13.5437	8.46083	0	11
PMAIP1	10.5895	3.7752	2	21
CCDC141	11.6509	7.34628	0	18
CDH3	13.6647	9.07998	3	11
ZIC5	12.825	4.83663	2	22
ACVRL1	12.0786	0.85308	1	8
LGR5	12.2319	4.70198	2	22
ASTN2	5.38189	3.63227	5	10
DAB1	12.9293	3.79105	2	22
IGSF21	12.6825	3.01905	2	13
BTBD11	11.6854	9.89417	3	15
SLC16A9	13.5215	8.19344	0	11
LHX1	13.0144	0.106557	1	9
PITX2	12.815	4.19114	2	22
YAF2	12.9883	4.50428	2	22
MCC	14.912	2.84614	4	20
SALL3	13.3341	-0.523698	1	9
PREX2	12.4616	9.88738	3	12
CLSTN2	13.2477	10.267	3	12
DYNC1I1	13.6599	5.98287	0	18
CDH2	9.72974	3.97803	6	14
HMX2	11.7482	10.8645	3	17
PRDM14	13.1424	8.99507	3	11
TOX	13.0371	9.38363	3	12
BMP2	12.5434	4.33579	2	22
UNC5C	11.8814	3.253	2	21
GALNT3	13.2282	7.85393	0	11
IGF2	13.4101	4.87456	2	22
NEFL	13.3073	-0.127284	1	9
EOMES	13.0656	5.23783	2	22
HOXB6	12.1325	0.73948	1	8
HOXB7	13.4638	5.29542	2	22
MSX1	13.0317	4.83008	2	22
WNT5A	12.4035	3.85627	2	22
FGF5	5.60862	3.5305	5	10
SOX7	13.1867	9.99333	3	12
HOXB3	12.4759	0.941469	1	8
SHOX2	9.72886	4.4369	6	14
SEL1L3	12.6152	6.81928	0	23
CD24	13.5723	8.38683	0	11
SEMA6A	12.4726	4.56008	2	22
TBX3	12.5041	3.64161	2	13
GATA6	13.0459	1.59924	1	8
NTN1	12.8849	3.43467	2	21
GRHL2	12.3668	-0.344978	1	9
HAND1	12.3688	3.51526	2	13
PODXL	13.3874	5.95544	0	23
BMP4	12.5375	4.30837	2	22
SOX4	12.9898	4.40341	2	22
BMPER	13.0964	5.21338	2	22
RSPO3	12.194	4.83442	2	13
SFRP2	10.9098	3.61054	2	21
LRAT	12.3549	1.655	1	8
MLLT3	12.6509	1.21651	1	8
PCDH7	12.0348	3.24688	2	21
CXCR4	12.4978	-1.52121	1	9
HAS2	12.0466	0.652909	1	8
GREB1	12.3126	2.86801	2	13
COL4A2	12.4848	-0.466769	1	9
FBN2	12.4104	4.63967	2	22
HTRA1	14.039	5.1815	4	18
PTPRZ1	11.9251	0.672173	1	8
SVEP1	12.4483	7.47728	0	18
EGFLAM	11.4663	8.56618	3	15
ESRP2	13.3521	7.29892	0	11
SEMA6D	12.8733	4.24201	2	22
GPSM2	12.9983	6.37769	0	23
COL13A1	12.22	0.779656	1	8
AMIGO2	13.716	10.4986	3	12
TTC39C	12.6297	6.50918	0	23
DKK1	13.2677	7.6236	0	11
GPR83	12.1446	-0.263649	1	9
BNC2	14.1029	3.8991	4	20
EPB41L4B	13.4691	7.95376	0	11
TNFSF11	12.5054	2.83457	2	13
PDGFRA	12.797	2.53605	2	13
CPE	10.0404	6.05554	6	14
ESRP1	12.6959	-0.984338	1	9
MOCOS	14.12	3.23623	4	20
RBM24	12.9796	5.99676	0	23
PLA2G16	12.9397	9.56006	3	12
ZNF521	12.3587	1.14004	1	8
ERBB2	13.0488	-0.995112	1	9
IL6R	6.00525	3.57981	5	10
MALT1	13.0816	9.43296	3	12
EIF4E3	12.2765	8.70029	3	15
SPARC	12.7459	1.55931	1	8
PDLIM3	13.8887	8.31823	0	11
TIMP4	12.4334	-1.82815	1	7
ACTC1	15.0094	2.28757	4	20
DGKB	5.8587	4.11376	5	10
TTN	12.9494	-1.15901	1	9
ASB4	6.10435	4.15932	5	10
SLC46A3	12.4776	5.66321	0	23
SLC9A9	13.0008	6.32065	0	23
JAKMIP1	12.9523	6.91148	0	18
L1TD1	14.295	8.568	0	11
SLC38A4	12.5263	3.4391	2	13
APOC1	11.8939	1.29913	1	8
SLC7A3	14.0581	6.76265	0	16
LDHB	15.0918	2.27713	4	20
ZSCAN10	13.0212	6.85882	0	23
PHC1	13.2518	4.9601	2	22
SOX2	12.6521	-2.36301	1	7
IFITM3	14.0642	10.1574	3	12
THBS2	13.0423	10.1581	3	12
OTX2	12.7936	1.30494	1	8
ALPL	12.9598	3.1178	2	21
MYCN	12.8204	0.965539	1	8
ANKRD6	12.0305	8.66624	3	15
POU5F1	12.8702	-2.13358	1	7
LRRC2	11.4415	7.187	0	18
ZFP42	13.3965	3.99512	2	22
PDPN	13.0563	10.5755	3	12
PLSCR1	12.7166	0.879642	1	8
USP44	13.59	9.55827	3	12
TUBB2B	14.6919	2.61224	4	20
DNMT3B	14.5001	2.07434	4	20
SNRPN	14.8747	4.95882	4	20
SNURF	14.0853	6.00758	0	16
ELAVL2	13.3849	0.914063	1	8
RDX	13.7535	1.60516	1	8
DPPA4	14.7191	6.1861	0	16
PPIC	13.2818	10.7872	3	12
FLRT3	11.4373	6.65351	0	18
MATN3	13.0545	10.3602	3	12
TFPI	12.5327	7.42775	0	18
HESX1	12.1893	3.53709	2	13
ZFHX2	11.7622	9.25447	3	15
PLCXD1	12.1229	7.53525	0	18
TMEM125	11.983	10.9153	3	17
PRDM1	13.2911	1.81648	1	8
FGF17	9.13361	5.18362	6	14
SYT14	12.1403	11.1852	3	17
DHRS3	13.6601	7.18552	0	11
SLC6A15	13.2387	9.78271	3	12
HEG1	13.0406	9.14092	3	12
SOX13	12.9394	8.59584	0	11
GIPC2	12.2205	3.27746	2	13
SLC39A14	13.7506	7.01725	0	11
PLAGL1	13.2042	7.76626	0	11
NREP	12.3601	-1.28619	1	9
HMGB3	15.1558	7.17406	0	16
PCYT1B	14.6286	5.90339	0	16
PLP1	12.091	1.45493	1	8
APOBEC3G	9.09975	4.71046	6	14
OAS1	14.3979	3.60592	4	20
HTR3B	5.91971	3.40295	5	10
RBPMS2	13.3405	8.35613	0	11
ARHGAP8	13.2747	10.4844	3	12
UCHL1	15.5968	4.1419	4	20
GBP5	6.20016	4.25787	5	10
CRB3	11.3317	8.92518	3	15
PPM1K	13.9862	10.1051	3	12
DSCAM	9.43362	5.83186	6	14
NKAIN1	13.4979	9.91201	3	12
TMEM88	13.2969	7.21622	0	23
MCAM	12.7891	6.40693	0	23
THY1	11.8711	1.03464	1	8
MMP14	13.4837	7.59434	0	11
CYP2S1	11.3147	3.73783	2	21
SPINT1	14.5503	0.061327	1	19
RGS16	11.682	8.4454	3	15
CCDC86	14.3595	9.88686	3	12
NME1	14.1786	-0.103758	1	19
NOP58	15.4972	3.15744	4	20
RANBP1	15.0928	3.16288	4	20
NOP16	15.2761	7.46162	0	16
PCNA	14.3604	0.0219866	1	19
TUBA4A	14.9276	1.77212	4	20
NAT10	15.69	4.27915	4	20
AMD1	12.5162	1.09001	1	8
HSPA9	15.0733	1.856	4	20
MSH2	15.5661	3.58489	4	20
FN1	13.968	6.09352	0	16
TPD52	13.9638	3.27209	4	20
NFKBIA	12.8173	0.054971	1	9
SULF2	13.139	8.26811	0	11
ITGB1	12.6217	-2.37225	1	7
B3GNT7	13.426	7.47988	0	11
KDM6B	13.3726	9.83344	3	12
ID3	12.4501	0.241608	1	9
ZFP36L2	13.221	8.01234	0	11
SLC29A1	13.5314	9.19442	3	11
TJP2	14.7662	6.73815	0	16
UCK2	12.9303	3.16117	2	13
IL6ST	9.8014	3.95925	6	14
AKAP1	13.5348	7.47204	0	11
SCD5	6.17983	3.72687	5	10
HSPA8	14.483	0.10004	1	19
PSIP1	15.291	4.34853	4	20
DDAH1	13.9474	6.66044	0	16
HNRNPU	15.1107	2.18753	4	20
GADD45A	14.3402	3.36187	4	20
ATXN7L1	11.5042	8.3058	3	15
FZD7	11.2197	2.7373	2	21
LIN28A	14.322	0.426415	1	19
VIM	12.9151	-0.94258	1	9
ASNS	15.49	4.65745	4	20
CHAF1A	15.1228	7.91326	0	16
STEAP2	14.0883	9.706	3	12
GPR19	12.2984	10.4312	3	17
CALU	13.4544	1.56627	1	8
HELLS	14.4511	3.26643	4	20
RASL11B	13.0175	6.74766	0	23
PARP1	13.9704	-0.528666	1	19
TERF1	14.6507	2.23784	4	20
PPFIBP1	12.8975	4.12658	2	22
CXADR	14.2018	3.62903	4	20
DDX39B	15.1918	6.80622	0	16
MAP7	14.5721	5.43686	4	16
ARFGAP3	13.7588	10.4039	3	12
SET	14.5999	0.365756	1	19
IER2	13.471	4.30274	2	22
CEBPZ	15.6121	4.50153	4	20
HMGB1	13.9785	5.76357	0	16
RBMS2	6.332	4.28389	5	10
UNG	13.7108	10.5866	3	12
HOOK3	9.82762	4.30385	6	14
TET2	9.19633	4.22313	6	14
BNIP3	10.6759	6.5063	6	18
HOOK1	12.1757	7.25851	0	18
ST14	13.0852	8.27735	0	11
MTHFD1	14.8552	1.49982	4	19
PRMT3	14.8594	7.50216	0	16
PRSS8	14.7291	6.8521	0	16
ANXA6	14.5131	2.86633	4	20
TXLNG	13.1848	0.0324498	1	9
SALL2	12.7748	5.28239	2	22
CA2	14.7721	6.47511	0	16
GRTP1	13.3427	3.80282	2	13
POLR3G	10.0589	3.80206	6	14
TLE2	12.4586	3.48369	2	13
SPINT2	12.9398	3.33975	2	13
PRELID1	13.0557	3.59514	2	13
FBXO34	11.883	8.69734	3	15
NAA50	15.3358	7.42793	0	16
RAP2A	13.2427	1.19233	1	8
ITGA5	12.7862	-0.992701	1	9
TYRO3	12.927	9.79872	3	12
TOMM7	14.0919	4.84455	4	18
PAIP2B	13.935	8.87038	0	11
XRCC5	15.3083	2.59644	4	20
MPV17L	13.0658	10.516	3	12
GINS2	15.179	7.37813	0	16
MYL4	13.1772	-1.02688	1	9
UBE2L6	12.7079	3.14283	2	21
SERPINB6	14.1862	9.07454	0	11
S100A11	14.8561	7.14963	0	16
GSG1	5.27749	3.63506	5	10
PLEKHA4	11.8893	9.73345	3	15
PKIG	12.2021	2.50246	2	13
LAPTM4B	12.4595	7.87997	0	18
FAM46B	12.3308	2.95416	2	13
IFI16	14.2896	2.26895	4	20
2023-09-11	13.4046	4.2842	2	22
CLEC4E	4.26242	3.0839	5	10
KLHL6	9.21335	5.10005	6	14
EML4	14.4238	9.72461	3	12
RIPPLY1	12.9505	9.07203	3	12
BACE1	13.8518	5.16488	4	18
MAGED1	12.6227	-1.50356	1	9
FBLN1	11.9326	1.43419	1	8
PIM2	13.002	10.6162	3	12
APLNR	12.4939	-0.374654	1	9
CABP4	4.7212	3.11805	5	10
HMGN5	13.4295	9.72127	3	12
ITIH5	5.39958	3.78609	5	10
EPCAM	13.7697	5.11956	4	18
OCIAD2	13.9072	10.3691	3	12
AK4	14.8873	7.44937	0	16
STMN3	11.7386	9.45192	3	15
CHGA	12.9648	8.33988	0	11
P4HA1	13.2692	-0.664483	1	9
CALB1	12.8468	1.80362	1	8
GDAP1	12.655	6.44561	0	23
PLCE1	13.0217	10.076	3	12
TTC39B	13.9347	10.4255	3	12
PTGIS	12.6068	10.9605	3	17
CHL1	9.46358	4.3987	6	14
CACNG8	5.20279	3.16652	5	10
CCDC81	9.05346	4.67951	6	14
RAB17	11.4485	8.78473	3	15
RAB25	12.0983	2.68747	2	13
CALCB	13.1745	8.58601	0	11
ST8SIA4	9.23942	4.67304	6	14
PIK3R5	9.14073	5.1303	6	14
CCDC129	12.2919	3.80998	2	13
ZIC3	12.191	4.16314	2	13
SMPDL3B	14.2561	3.7597	4	20
CER1	9.44628	3.97777	6	14
ARMC4	12.8975	7.32822	0	23
APOBEC3D	9.4181	5.59789	6	14
TP53I11	12.8555	10.6385	3	12
TNC	12.9648	5.12783	2	22
GBP4	4.4674	3.13724	5	10
DNAJC15	9.65911	5.73879	6	14
WLS	13.7302	6.35173	0	18
SCG5	12.1984	3.83177	2	13
ABCC9	6.6863	3.92998	5	10
C1QTNF6	12.2414	9.44008	3	15
IGSF1	13.2494	6.87559	0	18
GRIA4	13.0532	7.18265	0	18
PMEL	12.8397	5.01771	2	22
LRRCC1	13.1436	6.34759	0	23
EHD3	12.7214	6.47823	0	23
CYP27A1	11.7321	2.64196	2	21
TSKU	11.8425	0.425811	1	8
C1GALT1	12.8677	7.15495	0	18
SH3BP5	12.9656	4.89505	2	22
PLCB4	13.3399	8.86018	0	11
SLC1A5	12.5364	-1.3259	1	9
ACOXL	11.8437	10.957	3	17
PAG1	13.1232	6.88538	0	18
GALM	12.3336	8.0704	0	18
RNF144B	12.8065	6.29873	0	23
ERBB4	9.45841	3.98521	6	14
CNTNAP2	9.2363	5.62318	6	14
RYR1	12.374	-1.04571	1	9
TECRL	5.80171	3.52152	5	10
LCK	12.9462	-1.25195	1	9
EIF5	14.6184	4.2854	4	20
TMEM30B	12.1621	2.25865	2	13
SOX17	12.462	2.83543	2	13
GRID2	13.5905	10.3963	3	12
FST	12.1028	-1.7115	1	7
NEFM	13.7438	10.3587	3	12
ZFPM2	13.2622	7.40412	0	11
CYP26A1	13.0556	-0.0269731	1	9
NHLH2	12.8134	9.7383	3	12
SIX6	12.4821	2.95991	2	13
LIPG	13.8025	8.72012	0	11
GATA4	13.1596	4.03355	2	22
PGR	12.4844	-2.18338	1	7
OXTR	9.59769	4.79057	6	14
FAM114A1	12.7882	7.35685	0	18
MMP16	12.9435	7.80516	0	11
C9orf135	12.8189	9.40386	3	12
SAA2	4.34349	3.17549	5	10
PAFAH1B3	13.9268	5.64039	0	18
KLF8	9.07728	5.23687	6	14
MRPL3	14.7659	4.11873	4	20
FAM136A	14.0015	8.7776	0	11
ACOX3	9.13337	5.3366	6	14
HMGN2	14.2443	7.35983	0	16
CDC6	15.3824	4.02945	4	20
ENO3	15.0901	3.281	4	20
COMT	12.5981	-1.71372	1	9
CCNA2	13.9611	0.169731	1	19
KLHL24	12.5288	9.38105	3	15
CAMK2D	12.996	-0.829601	1	9
TTC3	14.439	6.2144	0	16
ZFYVE16	13.1603	4.03249	2	22
PAICS	15.2373	3.06736	4	20
MCM4	15.576	3.83621	4	20
TRIM28	13.8058	-0.151483	1	9
KPNA2	14.8711	1.9429	4	20
LIFR	12.6169	0.597048	1	8
CD63	12.6818	3.31271	2	21
GRB7	12.4302	-1.13901	1	9
SYNGR3	11.8962	10.4932	3	17
MYBBP1A	15.5309	4.44008	4	20
TNNI3	12.9436	-1.33442	1	9
MCM5	15.6684	4.40447	4	20
CRABP2	14.043	7.715	0	11
CLDN7	12.6734	0.258385	1	9
RHOC	12.6242	-1.11158	1	9
RRM2	14.9544	1.89021	4	20
SEPHS1	14.2938	-0.0761171	1	19
ZFP62	13.7642	3.92071	2	20
GYPA	9.19547	5.46271	6	14
CR2	13.6948	7.36955	0	11
PLS1	14.4933	3.21139	4	20
ADD2	10.8611	3.60059	2	21
GABRB2	12.9583	1.05818	1	8
CAMKV	13.4289	6.73879	0	23
GAL3ST4	12.8599	5.82282	0	23
ZAP70	11.5416	3.43592	2	21
EXOC3L2	4.58127	2.96239	5	10
ATP1A2	11.9327	1.1863	1	8
EPPK1	14.2119	8.01395	0	11
RFESD	12.0841	8.93498	3	15
ANKRD13B	11.388	8.61711	3	15
ITPRIPL2	12.4411	9.841	3	15
C12orf45	12.9885	1.22959	1	8
IL12RB1	5.83889	3.37821	5	10
HHLA3	13.1626	9.89511	3	12
MAGED2	14.54	3.64903	4	20
TRIM4	4.77328	3.28642	5	10
AP1M2	13.6197	1.47167	1	8
FAM89A	13.1325	9.48923	3	12
GPR37	12.8425	7.11333	0	18
PSTPIP2	12.7952	10.2499	3	12
F5	5.26871	3.76824	5	10
RRBP1	14.8914	1.44786	4	19
AKAP13	12.5294	2.72595	2	13
STON2	14.8235	1.11554	4	19
GCNT1	12.1595	3.59185	2	13
MYADM	12.9964	9.22038	3	12
MGST2	15.4072	7.59274	0	16
CTSB	13.8238	2.53064	4	20
PREX1	13.3553	10.317	3	12
SIPA1L2	14.0138	7.96922	0	11
QPCT	11.8648	1.17973	1	8
RASGRP3	11.7329	1.24628	1	8
EVI5	12.3056	3.1696	2	13
MYO5C	14.7629	2.10387	4	20
RRAS2	14.3069	1.07881	1	19
PLOD2	11.6206	3.14405	2	21
B3GALT5	12.3525	-0.36026	1	9
SHANK2	13.8454	7.47631	0	18
KLHL3	13.0248	6.68091	0	23
COL6A1	12.4054	-0.0545695	1	9
LDB2	13.0229	4.80378	2	22
TRDN	14.1598	2.34634	4	20
GRB14	13.5228	7.83822	0	11
MAPK10	12.1333	-0.980609	1	9
HS3ST1	12.1969	2.08724	2	13
POU3F1	13.2329	6.75773	0	23
SEMA5A	12.6281	7.33714	0	18
GAB2	12.606	-1.10252	1	9
IRX3	12.3957	4.71542	2	22
CDH11	13.3893	5.26144	2	22
HS3ST3A1	13.0478	5.18405	2	22
NRP1	12.3732	-0.567469	1	9
PCDH10	12.6083	3.26303	2	13
AIF1L	13.5143	9.53019	3	12
HLA-DQB1	12.0237	-1.58865	1	7
SNTB1	12.0215	8.44742	3	15
COL4A1	12.3434	4.34609	2	13
FLNC	15.3628	3.07091	4	20
COL27A1	11.8262	3.37783	2	21
BCORL1	12.2809	-1.77236	1	7
LPGAT1	13.4967	6.97033	0	11
COBLL1	14.2466	10.0489	3	12
TMOD1	13.7861	-0.0531006	1	19
B4GALT4	9.90218	5.83736	6	14
PPL	14.7112	6.60428	0	16
TRPC4	13.4266	7.21613	0	11
COL5A1	12.741	-0.538223	1	9
MEGF10	12.3248	7.62826	0	18
S1PR3	10.8331	3.81507	2	21
PAK1IP1	14.2434	9.74481	3	12
RSL1D1	15.2504	7.14848	0	16
ZNF589	13.062	8.17594	0	11
BTG2	12.674	1.15204	1	8
IMPAD1	12.4297	3.72982	2	13
C1QBP	14.5815	0.217135	1	19
ORC4	6.50455	3.77436	5	10
EIF1AX	15.1689	7.18231	0	16
CCDC50	12.9545	8.35061	0	11
SDCBP	13.1476	-1.33652	1	9
CRIP1	12.2143	2.29448	2	13
H6PD	9.09777	4.45207	6	14
SEMA4D	13.1378	7.87262	0	11
FAM20A	13.1607	9.1753	3	12
PLAU	13.1977	6.87984	0	23
MMRN2	5.5639	3.87371	5	10
CGN	14.0453	3.36099	4	20
DDX25	14.0914	8.61865	0	11
MCM7	15.6037	3.70618	4	20
FBL	14.7526	0.862591	1	19
PYCARD	13.1274	0.649225	1	8
THYN1	12.4721	10.0971	3	12
CD48	9.4154	5.7955	6	14
FADS1	11.5683	2.45595	2	21
ICA1	12.218	3.95165	2	13
IQGAP2	13.9626	3.43638	4	20
ZCCHC24	12.4735	9.71609	3	15
APOL6	8.98261	4.79571	6	14
TMEM177	13.8533	3.66797	2	20
POP5	13.6192	3.69821	2	20
GPR160	12.1153	2.45019	2	13
EMP3	11.6315	8.49427	3	15
SERPINB9	10.0466	4.24444	6	14
LSR	14.5173	5.99056	0	16
IKBIP	13.1441	3.7948	2	22
CLDN11	11.9656	6.47827	0	18
MCCC1	13.7888	5.28782	4	18
CTBS	11.6496	9.19225	3	15
PFAS	14.9824	3.05397	4	20
L1CAM	11.7074	3.47138	2	21
ZDHHC22	11.7826	10.4605	3	17
SCG3	11.981	-1.70364	1	7
MAP1B	14.3355	2.63927	4	20
ANKS4B	4.36584	2.9999	5	10
ELOVL2	12.3021	8.21361	0	18
PLCH1	12.9757	10.56	3	12
FAM111A	13.1536	8.02826	0	11
MX1	12.0064	2.86021	2	13
TDRD7	10.6269	6.30558	6	18
KRTCAP3	11.3913	8.35211	3	15
CNKSR2	12.2667	-1.10547	1	9
GNG11	9.61456	3.64854	6	14
APOBEC3C	10.912	6.34908	6	18
ANKDD1A	11.9828	10.7653	3	17
GLIPR1L1	12.9795	1.81609	1	8
MT1G	11.4005	8.63185	3	15
SLFN5	14.1774	10.1385	3	12
COL1A2	12.515	-2.37058	1	7
TNFRSF11B	12.2591	4.23909	2	13
NLGN4X	14.0085	7.27652	0	18
CD99	9.46946	4.25759	6	14
CASK	14.3279	3.43037	4	20
MT1X	10.6098	6.26413	6	18
NPC2	11.5548	6.53811	0	18
ARSE	9.61787	5.94222	6	14
BEX2	13.0138	5.97888	0	23
MT1F	11.8362	10.7753	3	17
PRPS2	14.5694	2.86141	4	20
ALPK2	11.1365	6.5077	0	18
ADCY10	13.7273	5.82846	0	18
CD200	14.1425	5.99394	0	16
SHISA9	4.2399	3.07657	5	10
RBM47	12.878	6.39188	0	23
SORL1	12.8235	6.13869	0	23
ANXA2	14.3341	0.0211999	1	19
NUAK1	13.7832	10.2378	3	12
COL5A2	9.50795	3.83426	6	14
NUP210	15.0976	6.33629	0	16
FRMD8	13.2639	1.23496	1	8
SYNE1	12.6134	-1.14067	1	9
DOK6	14.366	9.76742	3	12
RAP1GAP2	11.5165	9.25297	3	15
DCLK1	12.5169	0.80296	1	8
WSCD1	11.8872	10.7656	3	17
COLEC12	12.2964	6.27908	0	18
PRKAR2B	14.0977	-0.0704365	1	19
ZSWIM6	11.7887	9.06172	3	15
TIMP3	12.2368	-1.23026	1	9
MRPS26	14.8538	3.14296	4	20
ZNF365	5.49146	3.85022	5	10
CUBN	12.6652	5.10491	2	22
NELL2	12.1013	3.50633	2	13
GABRB3	14.2321	8.57868	0	11
SHISA6	13.6814	9.57687	3	12
FBN1	13.5286	8.89032	0	11
GRP	13.159	9.15374	3	12
FOXF1	13.3547	8.78493	0	11
RGL3	11.7402	10.8823	3	17
GPR176	13.0375	6.52723	0	23
HPSE	5.69545	3.66897	5	10
HLX	14.18	6.4734	0	16
ADM	12.1972	3.23119	2	13
ADCYAP1R1	12.1656	-1.82163	1	7
MAMLD1	12.3769	4.77543	2	22
MFGE8	14.9775	7.27151	0	16
ZNF471	4.55203	3.1791	5	10
ZCCHC11	10.9153	6.71799	6	18
C15orf39	12.671	3.51747	2	13
WDR43	15.3751	3.28582	4	20
H3F3A	15.0796	2.18369	4	20
ORAI2	5.85885	3.40016	5	10
PHC2	14.6462	3.45251	4	20
VAT1L	11.9521	10.456	3	17
FGFBP3	13.1763	7.02199	0	23
LHFPL4	11.7936	10.1729	3	17
ARHGAP42	12.9555	10.8105	3	12
HAPLN3	12.0237	2.82952	2	13
CCDC167	11.6605	8.22951	3	15
HLA-DRB5	12.3231	-2.18134	1	7
FRMPD2	12.8203	6.73722	0	23
IL13RA1	11.1965	3.5774	2	21
ZNF441	4.83636	3.51876	5	10
NBPF10	11.8805	3.05634	2	13
LZTS1	12.737	0.426378	1	8
MEPE	11.4945	2.25238	2	21
TMEM212	4.65494	3.11831	5	10
TSPEAR	11.9107	10.8755	3	17
ALPP	12.468	-2.29798	1	7
XAF1	5.02331	3.31043	5	10
ALPK1	4.62953	3.07008	5	10
OR52A1	11.5062	8.50536	3	15
CYFIP2	12.5613	-2.30668	1	7
KTN1	14.9272	2.35072	4	20
RPS6	14.3959	0.239504	1	19
GNL3	15.6511	3.70459	4	20
SLC35A3	13.1919	6.25408	0	23
RAB3B	9.43704	5.82411	6	14
CCKBR	10.069	5.89154	6	14
MGST1	14.1057	1.69754	4	8
MYLK3	6.11867	3.79424	5	10
SLPI	11.7659	2.92112	2	21
CCDC80	13.0614	7.59213	0	11
PENK	13.6534	8.08384	0	11
PABPC1	14.7081	0.817898	1	19
ARPC2	14.6818	0.636612	1	19
TNFAIP8L1	5.82668	3.87387	5	10
CLDN10	12.716	4.6946	2	22
SYT15	11.6022	7.59625	0	18
PSMB8	13.9829	1.91446	4	20
SLC5A4	12.8782	-1.34688	1	9
ZNF556	12.0096	1.93966	2	13
LAD1	15.0283	7.0685	0	16
RASSF10	13.8458	10.4554	3	12
C1orf115	12.1704	11.1048	3	17
ARHGAP31	12.4645	3.53925	2	13
TRPA1	11.908	1.458	1	8
PPIB	15.3329	2.57641	4	20
H1F0	13.9807	5.16727	4	18
VAMP5	12.435	8.03928	0	18
CRHBP	10.9952	3.44449	2	21
SHOX	4.58209	2.95724	5	10
GRPR	9.23996	4.62006	6	14
HAPLN1	12.7705	0.051649	1	9
S100Z	11.5434	8.83234	3	15
NTS	12.5893	4.45778	2	22
LUM	9.77118	3.59143	6	14
RFPL2	9.60766	5.95357	6	14
BBX	12.0091	3.24209	2	21
KIAA1456	4.48137	3.04976	5	10
GSTO1	13.5083	1.13893	1	8
GLIPR1L2	4.69099	3.18256	5	10
BEND3	14.288	3.12558	4	20
ZNF518B	11.8016	8.9853	3	15
VSIG10	12.2446	7.16624	0	18
PLSCR4	12.313	3.35822	2	13
VAMP8	13.6142	1.23094	1	8
CRABP1	12.4622	-0.0927422	1	9
ARHGAP29	13.8708	7.13099	0	11
NXNL2	4.51742	3.27541	5	10
CHRDL1	12.1382	2.85444	2	13
HCN1	12.4055	-2.2956	1	7
IGSF10	13.0629	6.45008	0	23
ABRACL	12.054	0.633636	1	8
ANKRD18A	11.6751	9.59298	3	15
ANKRD36B	5.82645	4.04284	5	10
ANXA3	14.2277	5.96156	0	16
B3GNT5	12.5801	-1.37424	1	9
BEND4	12.7588	5.95373	0	23
CBS	15.5595	3.52584	4	20
CCDC112	13.7305	8.45662	0	11
CCDC148	4.79669	3.45862	5	10
CD74	12.0894	-1.49908	1	7
CLU	13.3561	-0.781337	1	9
CRIP3	11.5162	9.33108	3	15
CRYM	13.9662	8.27403	0	11
DKK4	9.18692	5.52431	6	14
ENPP5	11.8529	10.3669	3	17
FAM122C	6.21383	4.1573	5	10
FAM126B	13.1079	4.19101	2	22
FAM177A1	11.9606	2.74144	2	13
GCA	12.8745	5.22354	2	22
GYPB	8.98788	4.60372	6	14
GYPE	9.09055	5.32965	6	14
IL1RL1	11.6958	2.73315	2	21
KIAA0754	12.502	-2.19277	1	7
KLK8	11.3802	8.65897	3	15
KLRD1	5.40329	3.34174	5	10
LOC100130451	4.70696	3.10026	5	10
LOC100506688	4.35645	2.82746	5	10
MAB21L3	5.1912	3.28467	5	10
MACC1	13.0716	5.24516	2	22
MAD2L2	14.2677	4.39157	4	20
MAK	12.2764	7.12781	0	18
MBOAT1	11.9675	-1.73763	1	7
MCF2L2	9.33251	5.66709	6	14
MYCT1	8.98196	4.89472	6	14
MYL7	12.5244	-0.990692	1	9
MYOCD	12.4501	4.90482	2	22
NBPF15	11.9484	9.43507	3	15
NLRP12	4.83943	3.03983	5	10
ODF2L	5.7087	3.35602	5	10
PLA2G4C	11.9499	-1.70152	1	7
POU2AF1	9.23917	4.31888	6	14
PRSS35	13.8794	8.83116	0	11
RARRES2	13.3367	6.26823	0	23
RASSF8	12.0609	-1.48944	1	7
RHAG	10.1046	6.10725	6	14
RNPS1	14.4332	0.12795	1	19
RRP12	15.69	4.24774	4	20
RRP7A	14.3342	2.53333	4	20
SAMD3	12.0522	2.18841	2	13
SERHL2	9.04822	4.62601	6	14
SNRPF	14.2305	2.04046	4	20
SP100	5.77901	3.39771	5	10
SPN	5.58655	3.37031	5	10
TOMM5	14.4636	7.48218	0	16
TUBB4A	14.7818	1.2897	4	19
VASH2	12.2357	2.91745	2	13
VWDE	11.7944	10.568	3	17
WIPF3	12.386	3.24769	2	13
ZNF165	12.3415	-1.18588	1	9
ACSS3	14.468	4.41743	4	20
ANGPT2	9.47013	4.43705	6	14
ANKRD18B	12.3435	8.78958	3	18
APOBEC3F	9.10759	5.21471	6	14
CKMT1A	12.5848	-1.02641	1	9
CKMT1B	12.687	-1.19039	1	9
ERVMER34-1	12.2002	11.1459	3	17
FEZF1	12.6357	8.97463	3	12
FREM1	9.75996	5.97094	6	14
HTRA4	4.27233	3.0588	5	10
KIF1A	12.0422	-1.90417	1	7
MRC2	11.4295	6.57596	0	18
NAP1L3	14.7291	7.69283	0	16
NBPF9	12.389	8.10448	0	18
OVCH2	12.7652	7.0377	0	18
PABPC4L	12.0211	-1.8327	1	7
SLITRK2	11.9764	-1.7986	1	7
SPTSSB	12.1958	11.1769	3	17
SYT6	14.2642	8.01179	0	11
TMEM213	4.47634	2.89968	5	10
WNK2	12.5093	-2.37178	1	7
ABCA9	4.24258	2.94789	5	10
NLRP2	12.454	-0.953298	1	9
RAX2	4.40187	2.87261	5	10
IQCF3	4.95616	3.66072	5	10
HLA-B	14.6697	6.91501	0	16
OR11A1	4.09242	2.80015	5	10
LILRA5	4.1261	2.82058	5	10
HLA-DRB1	12.6519	-2.0389	1	7
FCAR	4.41219	2.89956	5	10
GAPT	4.04618	2.90834	5	10
RFPL1	11.1882	2.85007	2	21
TMEM236	4.62213	2.99036	5	10
POTEM	4.09807	2.77149	5	10
NLGN4Y	12.8835	-0.782538	1	9
COL9A1	12.6601	-0.624467	1	9
OR7D2	4.37092	2.9424	5	10
C1orf61	12.9339	1.54933	1	8
C10orf95	11.9572	10.6716	3	17
C2orf91	4.13036	2.89618	5	10
C20orf203	4.09618	2.82247	5	10
TRIML2	12.7827	9.33596	3	12
C8orf31	12.2407	11.1266	3	17
POU5F1B	13.1875	-0.715033	1	9

## Sheet: Figure4l
Figure4l: Top enriched GO terms of the gene clusters 7, 8 and 9
	Biological processes	-log10 (adjusted P-value)
Cluster 9	endoderm formation	5.96717
	anatomical structure development	6.07616
	tissue development	9.32881
Cluster 8	cell morphogenesis involved in differentiation	5.26636
	neuron development	5.30227
	anatomical structure morphogenesis	5.88301
Cluster 7	response to organic substance	2.61442
	multicellular organism development	3.03125
	endodermal cell fate specification	3.66493

## Sheet: Figure5b-c
Figure5b-c: The precision of the identified RGMs which were significantly enriched in GO biological process terms and KEGG pathways
Method	Dataset	Precision (GO_BP)	Precision (KEGG)
CEFCON	hESC	0.894118	0.576471
CEFCON	hESC	0.852273	0.545455
CEFCON	hESC	0.906977	0.55814
CEFCON	hESC	0.829545	0.511364
CEFCON	hESC	0.865169	0.539326
CEFCON	hESC	0.848837	0.569767
CEFCON	hESC	0.817073	0.536585
CEFCON	hESC	0.872093	0.581395
CEFCON	hESC	0.8	0.488889
CEFCON	hESC	0.917647	0.541176
CEFCON	hESC	0.878049	0.682927
CEFCON	hESC	0.840909	0.534091
CEFCON	hESC	0.869048	0.52381
CEFCON	hESC	0.843373	0.590361
CEFCON	hESC	0.888889	0.533333
CEFCON	hESC	0.882353	0.470588
CEFCON	hESC	0.866667	0.477778
CEFCON	hESC	0.910112	0.47191
CEFCON	hESC	0.905882	0.588235
CEFCON	hESC	0.902439	0.573171
SCENIC	hESC	0.852941	0.558824
SCENIC	hESC	0.864865	0.513514
SCENIC	hESC	0.783784	0.486486
SCENIC	hESC	0.815789	0.447368
SCENIC	hESC	0.846154	0.384615
SCENIC	hESC	0.805556	0.444444
SCENIC	hESC	0.805556	0.5
SCENIC	hESC	0.756757	0.432432
SCENIC	hESC	0.805556	0.5
SCENIC	hESC	0.868421	0.552632
SCENIC	hESC	0.864865	0.459459
SCENIC	hESC	0.774194	0.483871
SCENIC	hESC	0.777778	0.472222
SCENIC	hESC	0.722222	0.444444
SCENIC	hESC	0.815789	0.473684
SCENIC	hESC	0.72973	0.459459
SCENIC	hESC	0.820513	0.384615
SCENIC	hESC	0.8	0.428571
SCENIC	hESC	0.763158	0.394737
SCENIC	hESC	0.75	0.4
CEFCON	mESC	1	1
CEFCON	mESC	1	0.963855
CEFCON	mESC	1	0.987179
CEFCON	mESC	1	1
CEFCON	mESC	1	1
CEFCON	mESC	1	0.987342
CEFCON	mESC	1	0.986842
CEFCON	mESC	1	0.987342
CEFCON	mESC	1	1
CEFCON	mESC	1	1
CEFCON	mESC	1	0.973333
CEFCON	mESC	1	0.986486
CEFCON	mESC	1	0.987013
CEFCON	mESC	1	0.974359
CEFCON	mESC	1	0.986842
CEFCON	mESC	1	0.987654
CEFCON	mESC	1	0.985714
CEFCON	mESC	1	1
CEFCON	mESC	1	1
CEFCON	mESC	1	1
SCENIC	mESC	0.795918	0.612245
SCENIC	mESC	0.869565	0.630435
SCENIC	mESC	0.916667	0.6875
SCENIC	mESC	0.808511	0.617021
SCENIC	mESC	0.933333	0.555556
SCENIC	mESC	0.956522	0.630435
SCENIC	mESC	0.891304	0.565217
SCENIC	mESC	0.906977	0.674419
SCENIC	mESC	0.916667	0.6875
SCENIC	mESC	0.933333	0.666667
SCENIC	mESC	0.86	0.6
SCENIC	mESC	0.853659	0.609756
SCENIC	mESC	0.875	0.625
SCENIC	mESC	0.934783	0.673913
SCENIC	mESC	0.897959	0.653061
SCENIC	mESC	0.826087	0.630435
SCENIC	mESC	0.891304	0.630435
SCENIC	mESC	0.909091	0.659091
SCENIC	mESC	0.934783	0.695652
SCENIC	mESC	0.888889	0.6
CEFCON	mHSC-E	1	0.928571
CEFCON	mHSC-E	1	0.964706
CEFCON	mHSC-E	1	0.954545
CEFCON	mHSC-E	1	0.942029
CEFCON	mHSC-E	1	0.939024
CEFCON	mHSC-E	1	0.956522
CEFCON	mHSC-E	1	0.953125
CEFCON	mHSC-E	1	0.932432
CEFCON	mHSC-E	1	0.961039
CEFCON	mHSC-E	1	0.964706
CEFCON	mHSC-E	1	0.971014
CEFCON	mHSC-E	0.985294	0.985294
CEFCON	mHSC-E	1	0.96
CEFCON	mHSC-E	1	0.961538
CEFCON	mHSC-E	1	0.925373
CEFCON	mHSC-E	1	0.935897
CEFCON	mHSC-E	0.972603	0.945205
CEFCON	mHSC-E	1	0.919355
CEFCON	mHSC-E	1	0.952381
CEFCON	mHSC-E	1	0.969231
SCENIC	mHSC-E	0.833333	0.566667
SCENIC	mHSC-E	0.892857	0.571429
SCENIC	mHSC-E	0.851852	0.62963
SCENIC	mHSC-E	0.884615	0.615385
SCENIC	mHSC-E	0.892857	0.571429
SCENIC	mHSC-E	0.878788	0.545455
SCENIC	mHSC-E	0.903226	0.516129
SCENIC	mHSC-E	0.96	0.64
SCENIC	mHSC-E	0.857143	0.535714
SCENIC	mHSC-E	0.928571	0.5
SCENIC	mHSC-E	0.866667	0.5
SCENIC	mHSC-E	0.96	0.6
SCENIC	mHSC-E	0.9	0.5
SCENIC	mHSC-E	0.83871	0.677419
SCENIC	mHSC-E	0.931034	0.62069
SCENIC	mHSC-E	0.903226	0.548387
SCENIC	mHSC-E	0.896552	0.551724
SCENIC	mHSC-E	0.862069	0.551724
SCENIC	mHSC-E	0.888889	0.703704
SCENIC	mHSC-E	0.9	0.5
CEFCON	mHSC-GM	1	0.955056
CEFCON	mHSC-GM	1	0.941176
CEFCON	mHSC-GM	1	0.931034
CEFCON	mHSC-GM	1	0.965909
CEFCON	mHSC-GM	1	0.926829
CEFCON	mHSC-GM	1	0.932584
CEFCON	mHSC-GM	1	0.923077
CEFCON	mHSC-GM	0.988889	0.933333
CEFCON	mHSC-GM	1	0.922222
CEFCON	mHSC-GM	1	0.913978
CEFCON	mHSC-GM	0.988506	0.942529
CEFCON	mHSC-GM	1	0.931818
CEFCON	mHSC-GM	1	0.923077
CEFCON	mHSC-GM	1	0.918605
CEFCON	mHSC-GM	1	0.903226
CEFCON	mHSC-GM	1	0.923913
CEFCON	mHSC-GM	1	0.945055
CEFCON	mHSC-GM	1	0.955056
CEFCON	mHSC-GM	1	0.954023
CEFCON	mHSC-GM	1	0.942529
SCENIC	mHSC-GM	0.885714	0.457143
SCENIC	mHSC-GM	0.878788	0.575758
SCENIC	mHSC-GM	0.909091	0.545455
SCENIC	mHSC-GM	0.857143	0.571429
SCENIC	mHSC-GM	0.857143	0.542857
SCENIC	mHSC-GM	0.78125	0.5625
SCENIC	mHSC-GM	0.878788	0.545455
SCENIC	mHSC-GM	0.90625	0.59375
SCENIC	mHSC-GM	0.852941	0.529412
SCENIC	mHSC-GM	0.857143	0.457143
SCENIC	mHSC-GM	0.857143	0.542857
SCENIC	mHSC-GM	0.914286	0.514286
SCENIC	mHSC-GM	0.882353	0.5
SCENIC	mHSC-GM	0.894737	0.552632
SCENIC	mHSC-GM	0.878788	0.606061
SCENIC	mHSC-GM	0.918919	0.459459
SCENIC	mHSC-GM	0.875	0.5625
SCENIC	mHSC-GM	0.969697	0.545455
SCENIC	mHSC-GM	0.885714	0.571429
SCENIC	mHSC-GM	0.939394	0.545455
CEFCON	mHSC-L	1	0.895349
CEFCON	mHSC-L	1	0.890244
CEFCON	mHSC-L	1	0.886364
CEFCON	mHSC-L	1	0.829268
CEFCON	mHSC-L	1	0.925926
CEFCON	mHSC-L	1	0.929412
CEFCON	mHSC-L	1	0.882353
CEFCON	mHSC-L	1	0.894118
CEFCON	mHSC-L	1	0.879518
CEFCON	mHSC-L	1	0.857143
CEFCON	mHSC-L	1	0.86747
CEFCON	mHSC-L	1	0.883721
CEFCON	mHSC-L	1	0.895349
CEFCON	mHSC-L	1	0.891566
CEFCON	mHSC-L	1	0.851852
CEFCON	mHSC-L	1	0.886076
CEFCON	mHSC-L	1	0.865854
CEFCON	mHSC-L	1	0.914634
CEFCON	mHSC-L	1	0.86747
CEFCON	mHSC-L	1	0.903614
SCENIC	mHSC-L	0.857143	0.547619
SCENIC	mHSC-L	0.878049	0.536585
SCENIC	mHSC-L	0.840909	0.522727
SCENIC	mHSC-L	0.916667	0.444444
SCENIC	mHSC-L	0.918919	0.486486
SCENIC	mHSC-L	0.885714	0.514286
SCENIC	mHSC-L	0.926829	0.560976
SCENIC	mHSC-L	0.897436	0.461538
SCENIC	mHSC-L	0.894737	0.526316
SCENIC	mHSC-L	0.871795	0.487179
SCENIC	mHSC-L	0.953488	0.511628
SCENIC	mHSC-L	0.972973	0.486486
SCENIC	mHSC-L	0.888889	0.611111
SCENIC	mHSC-L	0.875	0.5
SCENIC	mHSC-L	0.820513	0.512821
SCENIC	mHSC-L	0.947368	0.526316
SCENIC	mHSC-L	0.837209	0.534884
SCENIC	mHSC-L	0.928571	0.47619
SCENIC	mHSC-L	0.930233	0.418605
SCENIC	mHSC-L	0.868421	0.421053

## Sheet: Figure5d
Figure5d: The performance of cell clustering using the identified RGMs
Method	Dataset	NMI
CEFCON	hESC	0.683645
CEFCON	hESC	0.619523
CEFCON	hESC	0.612012
CEFCON	hESC	0.605182
CEFCON	hESC	0.635837
CEFCON	hESC	0.642155
CEFCON	hESC	0.641881
CEFCON	hESC	0.607803
CEFCON	hESC	0.685425
CEFCON	hESC	0.596469
CEFCON	hESC	0.677322
CEFCON	hESC	0.611112
CEFCON	hESC	0.553046
CEFCON	hESC	0.674106
CEFCON	hESC	0.646998
CEFCON	hESC	0.604645
CEFCON	hESC	0.648264
CEFCON	hESC	0.683744
CEFCON	hESC	0.680046
CEFCON	hESC	0.66479
SCENIC	hESC	0.604488
SCENIC	hESC	0.680841
SCENIC	hESC	0.728203
SCENIC	hESC	0.602561
SCENIC	hESC	0.713206
SCENIC	hESC	0.592869
SCENIC	hESC	0.622694
SCENIC	hESC	0.692702
SCENIC	hESC	0.534366
SCENIC	hESC	0.699415
SCENIC	hESC	0.555295
SCENIC	hESC	0.630336
SCENIC	hESC	0.62981
SCENIC	hESC	0.604955
SCENIC	hESC	0.528123
SCENIC	hESC	0.657661
SCENIC	hESC	0.646293
SCENIC	hESC	0.692105
SCENIC	hESC	0.702952
SCENIC	hESC	0.693057
CEFCON	mESC	0.777978
CEFCON	mESC	0.733469
CEFCON	mESC	0.756837
CEFCON	mESC	0.792327
CEFCON	mESC	0.773394
CEFCON	mESC	0.778289
CEFCON	mESC	0.763057
CEFCON	mESC	0.726991
CEFCON	mESC	0.778186
CEFCON	mESC	0.783736
CEFCON	mESC	0.77387
CEFCON	mESC	0.769339
CEFCON	mESC	0.77515
CEFCON	mESC	0.745076
CEFCON	mESC	0.759474
CEFCON	mESC	0.731472
CEFCON	mESC	0.733928
CEFCON	mESC	0.761527
CEFCON	mESC	0.732385
CEFCON	mESC	0.735702
SCENIC	mESC	0.646288
SCENIC	mESC	0.677095
SCENIC	mESC	0.605967
SCENIC	mESC	0.664636
SCENIC	mESC	0.617403
SCENIC	mESC	0.634273
SCENIC	mESC	0.60182
SCENIC	mESC	0.716437
SCENIC	mESC	0.678611
SCENIC	mESC	0.540136
SCENIC	mESC	0.608182
SCENIC	mESC	0.569461
SCENIC	mESC	0.605983
SCENIC	mESC	0.649225
SCENIC	mESC	0.716438
SCENIC	mESC	0.598683
SCENIC	mESC	0.638911
SCENIC	mESC	0.693521
SCENIC	mESC	0.625958
SCENIC	mESC	0.745078
CEFCON	mHSC-E	0.317901
CEFCON	mHSC-E	0.278718
CEFCON	mHSC-E	0.261499
CEFCON	mHSC-E	0.233307
CEFCON	mHSC-E	0.230216
CEFCON	mHSC-E	0.300167
CEFCON	mHSC-E	0.262087
CEFCON	mHSC-E	0.329025
CEFCON	mHSC-E	0.183072
CEFCON	mHSC-E	0.205623
CEFCON	mHSC-E	0.315809
CEFCON	mHSC-E	0.241766
CEFCON	mHSC-E	0.346319
CEFCON	mHSC-E	0.285534
CEFCON	mHSC-E	0.34306
CEFCON	mHSC-E	0.261988
CEFCON	mHSC-E	0.285176
CEFCON	mHSC-E	0.236114
CEFCON	mHSC-E	0.249341
CEFCON	mHSC-E	0.212585
SCENIC	mHSC-E	0.243283
SCENIC	mHSC-E	0.235861
SCENIC	mHSC-E	0.263172
SCENIC	mHSC-E	0.222543
SCENIC	mHSC-E	0.282775
SCENIC	mHSC-E	0.31286
SCENIC	mHSC-E	0.288055
SCENIC	mHSC-E	0.237767
SCENIC	mHSC-E	0.225372
SCENIC	mHSC-E	0.208445
SCENIC	mHSC-E	0.271652
SCENIC	mHSC-E	0.297527
SCENIC	mHSC-E	0.26582
SCENIC	mHSC-E	0.29687
SCENIC	mHSC-E	0.246005
SCENIC	mHSC-E	0.27202
SCENIC	mHSC-E	0.259286
SCENIC	mHSC-E	0.309459
SCENIC	mHSC-E	0.299391
SCENIC	mHSC-E	0.30164
CEFCON	mHSC-GM	0.268285
CEFCON	mHSC-GM	0.288454
CEFCON	mHSC-GM	0.300964
CEFCON	mHSC-GM	0.278038
CEFCON	mHSC-GM	0.298842
CEFCON	mHSC-GM	0.299457
CEFCON	mHSC-GM	0.332299
CEFCON	mHSC-GM	0.296039
CEFCON	mHSC-GM	0.312242
CEFCON	mHSC-GM	0.316483
CEFCON	mHSC-GM	0.292489
CEFCON	mHSC-GM	0.28825
CEFCON	mHSC-GM	0.276099
CEFCON	mHSC-GM	0.273673
CEFCON	mHSC-GM	0.301565
CEFCON	mHSC-GM	0.296996
CEFCON	mHSC-GM	0.26632
CEFCON	mHSC-GM	0.308401
CEFCON	mHSC-GM	0.29776
CEFCON	mHSC-GM	0.305359
SCENIC	mHSC-GM	0.23425
SCENIC	mHSC-GM	0.215711
SCENIC	mHSC-GM	0.237707
SCENIC	mHSC-GM	0.216601
SCENIC	mHSC-GM	0.223556
SCENIC	mHSC-GM	0.278769
SCENIC	mHSC-GM	0.253675
SCENIC	mHSC-GM	0.254518
SCENIC	mHSC-GM	0.215976
SCENIC	mHSC-GM	0.237909
SCENIC	mHSC-GM	0.254969
SCENIC	mHSC-GM	0.201728
SCENIC	mHSC-GM	0.210946
SCENIC	mHSC-GM	0.2156
SCENIC	mHSC-GM	0.258336
SCENIC	mHSC-GM	0.210843
SCENIC	mHSC-GM	0.209372
SCENIC	mHSC-GM	0.2383
SCENIC	mHSC-GM	0.274023
SCENIC	mHSC-GM	0.214983
CEFCON	mHSC-L	0.222365
CEFCON	mHSC-L	0.22812
CEFCON	mHSC-L	0.191937
CEFCON	mHSC-L	0.193888
CEFCON	mHSC-L	0.203323
CEFCON	mHSC-L	0.198252
CEFCON	mHSC-L	0.193049
CEFCON	mHSC-L	0.208413
CEFCON	mHSC-L	0.198271
CEFCON	mHSC-L	0.203228
CEFCON	mHSC-L	0.201634
CEFCON	mHSC-L	0.187549
CEFCON	mHSC-L	0.186632
CEFCON	mHSC-L	0.189215
CEFCON	mHSC-L	0.225216
CEFCON	mHSC-L	0.202901
CEFCON	mHSC-L	0.200996
CEFCON	mHSC-L	0.229462
CEFCON	mHSC-L	0.233771
CEFCON	mHSC-L	0.206569
SCENIC	mHSC-L	0.163604
SCENIC	mHSC-L	0.170242
SCENIC	mHSC-L	0.172043
SCENIC	mHSC-L	0.178568
SCENIC	mHSC-L	0.137948
SCENIC	mHSC-L	0.181158
SCENIC	mHSC-L	0.128748
SCENIC	mHSC-L	0.179884
SCENIC	mHSC-L	0.161266
SCENIC	mHSC-L	0.195153
SCENIC	mHSC-L	0.171202
SCENIC	mHSC-L	0.164386
SCENIC	mHSC-L	0.166645
SCENIC	mHSC-L	0.176864
SCENIC	mHSC-L	0.124056
SCENIC	mHSC-L	0.15236
SCENIC	mHSC-L	0.147285
SCENIC	mHSC-L	0.160586
SCENIC	mHSC-L	0.18412
SCENIC	mHSC-L	0.175468

## Sheet: Figure5f
Figure5d: The sub-network of the identified out-degree type of RGM involving PRDM1
Regulator	Target	Pearson correlation coefficients	Type
PRDM1	AMIGO2	0.317352	activate
PRDM1	APOL6	0.667481	activate
PRDM1	C1QBP	-0.519167	repressive
PRDM1	CDC6	-0.469698	repressive
PRDM1	CDK6	0.504437	repressive
PRDM1	COL6A1	0.446111	activate
PRDM1	DCAF6	0.461324	activate
PRDM1	DUSP10	0.287503	activate
PRDM1	DUSP4	0.625204	activate
PRDM1	FAM136A	-0.342494	repressive
PRDM1	FGF2	-0.508921	repressive
PRDM1	GGCT	-0.337237	repressive
PRDM1	HEG1	0.140085	activate
PRDM1	HPSE	0.384947	activate
PRDM1	ID3	-0.483883	repressive
PRDM1	IL6ST	0.546739	activate
PRDM1	MTHFD1	-0.390926	repressive
PRDM1	NXNL2	0.446235	activate
PRDM1	PCDH7	0.375915	activate
PRDM1	PIM2	-0.39421	repressive
PRDM1	PLOD2	0.420764	activate
PRDM1	PMAIP1	-0.577251	repressive
PRDM1	PSIP1	-0.138208	repressive
PRDM1	RND3	-0.341601	repressive
PRDM1	RRBP1	0.4171	activate
PRDM1	SLC6A15	-0.406812	repressive
PRDM1	STON2	-0.335505	repressive
PRDM1	TFPI	0.404835	activate
PRDM1	TLCD2	0.360568	activate
PRDM1	UGP2	-0.362999	repressive
PRDM1	VAMP5	0.423208	activate
PRDM1	WDR43	-0.326359	repressive
PRDM1	APOBEC3G	0.608408	activate
PRDM1	FREM1	0.59857	activate
PRDM1	COL4A2	0.36635	activate
PRDM1	DDAH1	-0.240916	repressive
PRDM1	SLC5A4	0.491409	activate
PRDM1	HLA-DRB1	0.425023	activate
PRDM1	FCAR	0.411473	activate
PRDM1	VIM	0.571308	activate
PRDM1	GAPT	0.410982	activate
PRDM1	RNF125	0.438028	activate
PRDM1	PCNA	-0.4244	repressive
PRDM1	AK4	-0.296707	repressive
PRDM1	GLDC	-0.428554	repressive
PRDM1	ANGPT2	0.532331	activate
PRDM1	GRIA4	-0.323079	repressive
PRDM1	ASNS	-0.516283	repressive
PRDM1	APLNR	0.254412	activate
PRDM1	MYOF	0.388698	activate
PRDM1	GBP5	0.460255	activate
PRDM1	NBPF15	0.291192	activate
PRDM1	SNRPN	-0.210636	repressive
PRDM1	SLC39A14	-0.407076	repressive
PRDM1	LZTS1	0.464754	activate
PRDM1	NANOG	-0.552516	repressive
PRDM1	RRP12	-0.421648	repressive
PRDM1	LRIG3	0.403144	activate
PRDM1	IFI16	0.462351	activate
PRDM1	NHLH2	0.276117	activate
PRDM1	DPPA4	-0.471687	repressive
PRDM1	NLRP12	0.375225	activate
PRDM1	EPHA2	0.393484	activate
PRDM1	FAM122C	0.47471	activate
PRDM1	LIFR	0.499418	activate
PRDM1	RHOBTB3	0.653265	activate
PRDM1	SLC7A8	-0.374714	repressive
PRDM1	SPN	0.376374	activate
PRDM1	ITGA6	-0.406455	repressive
PRDM1	TTC39C	-0.0647247	repressive
PRDM1	SEMA6A	-0.465297	repressive
PRDM1	MAN1A1	0.378951	activate
PRDM1	ITGA9	0.331314	activate
PRDM1	CD200	-0.233481	repressive
PRDM1	PTPRZ1	-0.558839	repressive
PRDM1	DYNC1I1	0.314086	activate
PRDM1	GPR37	0.36559	activate
PRDM1	SLC46A3	0.233718	activate
PRDM1	SERPINE2	0.482167	activate
PRDM1	PMP22	0.36614	activate
PRDM1	FOXF1	0.106881	activate
PRDM1	TUBB2B	-0.335219	repressive
PRDM1	ANXA6	0.392952	activate
PRDM1	PARP1	-0.381896	repressive
PRDM1	HSPA9	-0.389094	repressive
PRDM1	ERBB4	0.675593	activate
PRDM1	GYPB	0.68442	activate
PRDM1	ST8SIA4	0.686691	activate
PRDM1	COL5A2	0.653649	activate
PRDM1	MYCT1	0.677843	activate
PRDM1	CNTNAP2	0.595841	activate
PRDM1	CER1	0.645599	activate
PRDM1	POLR3G	-0.631497	repressive
PRDM1	SERHL2	0.672515	activate
PRDM1	CCDC81	0.671172	activate
PRDM1	CDH2	0.568168	activate
PRDM1	SERPINB9	0.625719	activate
PRDM1	SFRP2	-0.617276	repressive

[truncated: 17 more sheets: Figure6a-b, Figure6i, SupplementaryFigure3, SupplementaryFigure4, SupplementaryFigure5, SupplementaryFigure6, SupplementaryFigure11, SupplementaryFigure13, SupplementaryFigure14, SupplementaryFigure17, SupplementaryFigure18, SupplmentaryFigure19, SupplementaryFigure20, SupplementaryFigure21, SupplementaryFigure22, SuplementaryFigure23, SuplementaryFigure24]
